# Supplementary material for: An exploration of Prevotella-rich microbiomes in HIV and men who have sex with men
Source: Microbiome. 2018 Nov 5;6:198. doi: 10.1186/s40168-018-0580-7 (PMC6219090; doi:10.1186/s40168-018-0580-7)
Supplement: Supplementary file 1 — Table S1. Table of statistical analyses of differences in parameters across groups in Table 1. (XLSX 12 kb) [file 40168_2018_580_MOESM1_ESM.xlsx]

## Sheet: Sheet1
Table 1
			N	Age (yr)	Race (C/AA/O)	Hispanic	IVDU	BMI (kg/m2)	CD4	Viral Load (copies/mL)
									(cells/μL)
HIV Negative		MSM	35	34.5	33/1/1	6 (17.1%)	0	26.1	NA	0
				+/- 8.5				+/- 4.2
		MSW	29	38	25/1/3	3 (10.3%)	0	25.7	NA	0
				+/- 14.3				+/- 3.1
		Women	41	32.9	37/0/4	5 (12.2%)	0	24.7	NA	0
				+/- 9.8				+/- 3.4
HIV Positive	ART Treated	MSM	50	50	42/7/1	8 (16.0%)	1	26.3	699	12
				+/- 10.1			-0.02	+/- 4.0	+/- 311	+/- 14
		MSW	2	55.5	1/0/0	0	0	27.1	962	10
				+/- 1.5				+/- 0.6	+/- 344	+/- 10
		Women	15	50.9	2001-11-03	3 (20.0%)	0	30	816	35
				+/- 9.4				+/- 6.5	+/- 336	+/- 80
	ART Naïve	MSM	40	33.5	28/10/2	7 (17.5%)	2	24.4	560	126714
				+/- 9.1			-0.05	+/- 4.3	+/- 206	+/- 189725
		MSW	1	51	1/0/0	0	0	26.8	551	3880
				+/- 0.0
		Women	4	30	4/0/0	0	1 (25.0%)	27.5	600	33250
				+/- 5.2				+/- 7.2	+/- 357	+/- 40880
Relevant Statistical Comparisons
HIV Positive, Treated vs HIV Positive, Untreated
MSM			P-value	8.347e-10	0.257	1	0.547	0.02297	0.0384	0.001901
Women			P-value	0.005091	1	1	0.25	0.4237	0.3173	0.001901
HIV positive, all vs HIV negative
MSM			P-value	0.001041	0.046	1	0.286	0.2823	NA	NA
Women			P-value	0.0003427	0.046	0.699	0.186	0.007584	NA	NA
HIV Negative, MSM vs HIV negative, non MSM
			P-value	0.6074	0.343	0.543	1	0.221	NA	NA
Test used				Kruskal-Wallis	Fishers Exact Test	Fishers Exact Test	Fishers Exact Test	Kruskal-Wallis	Kruskal-Wallis	Kruskal-Wallis
