# Supplementary material for: An exploration of Prevotella-rich microbiomes in HIV and men who have sex with men
Source: Microbiome. 2018 Nov 5;6:198. doi: 10.1186/s40168-018-0580-7 (PMC6219090; doi:10.1186/s40168-018-0580-7)
Supplement: Supplementary file 2 — Table S2. Table of statistical analyses of differences in parameters across groups in Table 2. (XLSX 12 kb) [file 40168_2018_580_MOESM2_ESM.xlsx]

## Sheet: Sheet1
Table 2
			N	Orientation (H/B/G)	Frequency of RAI			IVDU	New STI	Sexual risk	Sample within survey range
					Never	< 1 time per week	> 1 time per week
HIV Negative		MSM	29	0/2/27	4	18	7	0	2	19	18
					-0.138	-0.621	-0.241		-0.069	-0.655
		MSW	25	25/0/0	24	0	1	0	0	1	22
					-0.96		-0.04			-0.04
		Women	35	29/2/4	32	3	0	0	0	0	33
					-0.914	-0.086
HIV Positive	ART Treated	MSM	30	0/3/27	15	11	3	1	2	14	21
					-0.5	-0.367	-0.1	-0.033	-0.067	-0.467
		MSW	2	2/0/0	2	0	0	0	0	0	1
					-1
		Women	6	6/0/0	6	0	0	0	0	0	3
					-1
	ART Naïve	MSM	18	0/1/17	4	8	6	2	5	17	8
					-0.222	-0.444	-0.333	-0.111	-0.278	-0.944
		MSW	1	1/0/0	1	0	0	0	0	0	1
					-1
		Women	2	2000-01-01	0	0	2	1	0	2	1
							-1	-0.5		-1
Relevant Statistical Comparisons
HIV Positive, Treated vs HIV Positive, Untreated
MSM			P-value	1	0.0699			1	0.117	2.65e-05	0.636
Women			P-value	0.25	0.0357			0.25	1	0.0357	1
HIV positive, all vs HIV negative
MSM			P-value	1	0.0424			0.286	0.47	1	0.0638
Women			P-value	0.561	0.0355			0.186	1	0.031	2.54e-05
HIV Negative, MSM vs HIV negative, on MSM
			P-value	5.35e-23	8.5e-14			1	0.104	3.06e-11	0.00669
Test used				Fishers Exact Test	Fishers Exact Test			Fishers Exact Test	Fishers Exact Test	Fishers Exact Test	Fishers Exact Test
