# Supplementary material for: An exploration of Prevotella-rich microbiomes in HIV and men who have sex with men
Source: Microbiome. 2018 Nov 5;6:198. doi: 10.1186/s40168-018-0580-7 (PMC6219090; doi:10.1186/s40168-018-0580-7)
Supplement: Supplementary file 3 — Table S3. Adonis test results for contribution of HIV, MSM and ART status to differences in weighted and unweighted UniFrac distance matrices. Results are presented for the full cohort as well as a sensitivity analysis that excluded HIV-positive men with unknown orientation. (XLSX 12 kb) [file 40168_2018_580_MOESM3_ESM.xlsx]

## Sheet: Sheet1
Sensitvity Analyses
MSM-only Analysis of HIV and ART
Full Cohort
OTU	HIV neg mean	untreated mean	treated mean	Test-Statistic	P	FDR P	green genes taxonomy	RDP Taxonomy
4483687	5.09e-05	0.00184302	2.32e-05	21.3524	2.31e-05	0.00595658	k__Bacteria; p__Firmicutes; c__Bacilli; o__Lactobacillales; f__Streptococcaceae; g__Streptococcus; s__	Streptococcus mitis group
1010344	0.00175993	0.00199902	0.000301301	16.1849	0.000305846	0.027744	k__Bacteria; p__Firmicutes; c__Clostridia; o__Clostridiales; f__[Tissierellaceae]; g__WAL_1855D; s__	Fenollaria massiliensis
584703	0.00117159	0.00776654	0.000183633	15.672	0.000395254	0.027744	k__Bacteria; p__Fusobacteria; c__Fusobacteriia; o__Fusobacteriales; f__Fusobacteriaceae; g__Fusobacterium; s__	Fusobacterium equinum
4397098	0.00143647	0.00241353	0.000527723	15.5028	0.000430139	0.027744	k__Bacteria; p__Firmicutes; c__Clostridia; o__Clostridiales; f__[Tissierellaceae]; g__Peptoniphilus; s__	Peptoniphilus sp.
4453255	0.00055523	0.000601712	0.000317347	12.5136	0.00191734	0.083974	k__Bacteria; p__Firmicutes; c__Bacilli; o__Turicibacterales; f__Turicibacteraceae; g__Turicibacter; s__	Turicibacter sanguinis
1017892	0.00559815	0.00826128	0.00534855	12.4769	0.00195288	0.083974	k__Bacteria; p__Firmicutes; c__Clostridia; o__Clostridiales; f__[Tissierellaceae]; g__Finegoldia; s__	Finegoldia magna
Sensitivity (only confirmed HIV-postive, MSM)
OTU	HIV neg mean	untreated mean	treated mean	Test-Statistic	P		green genes taxonomy	RDP Taxonomy
4483687	5.09385e-05	0.00203542	2.82647e-05	6.34052	0.0419927		k__Bacteria; p__Firmicutes; c__Bacilli; o__Lactobacillales; f__Streptococcaceae; g__Streptococcus; s__	Streptococcus mitis group
1010344	0.00175993	0.000434569	0.000363092	9.2664	0.00972359		k__Bacteria; p__Firmicutes; c__Clostridia; o__Clostridiales; f__[Tissierellaceae]; g__WAL_1855D; s__	Fenollaria massiliensis
584703	0.00117159	0.00176428	0.000176111	6.90962	0.0315933		k__Bacteria; p__Fusobacteria; c__Fusobacteriia; o__Fusobacteriales; f__Fusobacteriaceae; g__Fusobacterium; s__	Fusobacterium equinum
4397098	0.00143647	0.00278942	0.000643565	7.25799	0.0265428		k__Bacteria; p__Firmicutes; c__Clostridia; o__Clostridiales; f__[Tissierellaceae]; g__Peptoniphilus; s__	Peptoniphilus sp.
4453255	0.00055523	0.00068714	0.000330479	9.90468	0.00706684		k__Bacteria; p__Firmicutes; c__Bacilli; o__Turicibacterales; f__Turicibacteraceae; g__Turicibacter; s__	Turicibacter sanguinis
1017892	0.00559815	0.00971653	0.00652044	4.19537	0.12274		k__Bacteria; p__Firmicutes; c__Clostridia; o__Clostridiales; f__[Tissierellaceae]; g__Finegoldia; s__	Finegoldia magna
Adonis Test
Full Cohort
Weighted UniFrac
Permutations:	10000
	Df	SumsOfSqs	MeanSqs	F.Model	R2	Pr(>F)
MSM2	2	2.4578	1.2289	21.2134	0.16374	9.999e-05
HIV	1	0.2042	0.20421	3.5251	0.0136	0.0117
treatment	1	0.0672	0.0672	1.16	0.00448	0.2711
Residuals	212	12.2813	0.05793	0.81818
Total	216	15.0105	1
Unweighted UniFrac
Permutations:	10000
	Df	SumsOfSqs	MeanSqs	F.Model	R2	Pr(>F)
HIV	2	2.746	1.37291	8.1973	0.07064	9.999e-05
MSM2	1	0.338	0.33814	2.0189	0.0087	0.0044
treatment	1	0.278	0.27842	1.6624	0.00716	0.0229
Residuals	212	35.507	0.16748	0.91349
Total	216	38.869	1
Sensitivity (only confirmed HIV-postive, MSM)
Weighted UniFrac
Permutations:	10000
	Df	SumsOfSqs	MeanSqs	F.Model	R2	Pr(>F)
MSM	2	2.087	1.0435	17.8362	0.15733	9.999e-05
HIV	1	0.1726	0.1726	2.9502	0.01301	0.0238
treatment	1	0.0649	0.06486	1.1087	0.00489	0.2971
Residuals	187	10.9404	0.0585	0.82476
Total	191	13.2648	1
Unweighted UniFrac
Permutations:	10000
	Df	SumsOfSqs	MeanSqs	F.Model	R2	Pr(>F)
MSM	2	2.384	1.19205	7.006	0.06873	9.999e-05
HIV	1	0.298	0.29846	1.7541	0.0086	0.014
treatment	1	0.189	0.18909	1.1113	0.00545	0.2626
Residuals	187	31.817	0.17015	0.91722
Total	191	34.689	1
