# Supplementary material for: An exploration of Prevotella-rich microbiomes in HIV and men who have sex with men
Source: Microbiome. 2018 Nov 5;6:198. doi: 10.1186/s40168-018-0580-7 (PMC6219090; doi:10.1186/s40168-018-0580-7)
Supplement: Supplementary file 7 — Table S4. Table of significantly different OTUs between all (HIV-negative and positive) MSM and non-MSM. OTUs significantly increased with MSM highlighted in orange OTUs significantly decreased in MSM highlighted in green (Kruskal-Wallis test). (XLSX 37 kb) [file 40168_2018_580_MOESM7_ESM.xlsx]

## Sheet: KW_HIV-neg_MSM-non
OTU	Test-Statistic	P value	FDR P value	Bonferroni P	MSM mean	non-MSM mean	Change in MSM	Taxonomy	Kingdom	Phylum	Class	Order	Family	Genus	Species
357584	52.9106	3.49075e-13	4.98213e-11	7.4004e-11	35.2857	2.38571	32.9	k__Bacteria; p__Proteobacteria; c__Deltaproteobacteria; o__Desulfovibrionales; f__Desulfovibrionaceae; g__Desulfovibrio; s__	Bacteria	Proteobacteria	Deltaproteobacteria	Desulfovibrionales	Desulfovibrionaceae	Desulfovibrio
4480861	52.3264	4.70012e-13	4.98213e-11	9.96426e-11	644.6	68.1286	576.471	k__Bacteria; p__Firmicutes; c__Erysipelotrichi; o__Erysipelotrichales; f__Erysipelotrichaceae; g__Catenibacterium; s__	Bacteria	Firmicutes	Erysipelotrichi	Erysipelotrichales	Erysipelotrichaceae	Catenibacterium
4482723	49.7919	1.70948e-12	1.20804e-10	3.62411e-10	640.086	13	627.086	k__Bacteria; p__Bacteroidetes; c__Bacteroidia; o__Bacteroidales; f__Prevotellaceae; g__Prevotella; s__copri	Bacteria	Bacteroidetes	Bacteroidia	Bacteroidales	Prevotellaceae	Prevotella	copri
175554	48.4726	3.34934e-12	1.77515e-10	7.10059e-10	84.6	4.78571	79.8143	k__Bacteria; p__Bacteroidetes; c__Bacteroidia; o__Bacteroidales; f__S24-7; g__; s__	Bacteria	Bacteroidetes	Bacteroidia	Bacteroidales	S24-7	s
174509	46.7503	8.06336e-12	2.93851e-10	1.70943e-09	54.4	1.64286	52.7571	k__Bacteria; p__Firmicutes; c__Erysipelotrichi; o__Erysipelotrichales; f__Erysipelotrichaceae; g__[Eubacterium]; s__biforme	Bacteria	Firmicutes	Erysipelotrichi	Erysipelotrichales	Erysipelotrichaceae	[Eubacterium]	biforme
4434117	46.6897	8.31654e-12	2.93851e-10	1.76311e-09	171.143	8.28571	162.857	k__Bacteria; p__Firmicutes; c__Erysipelotrichi; o__Erysipelotrichales; f__Erysipelotrichaceae; g__[Eubacterium]; s__biforme	Bacteria	Firmicutes	Erysipelotrichi	Erysipelotrichales	Erysipelotrichaceae	[Eubacterium]	biforme
731422	40.0145	2.52078e-10	7.63437e-09	5.34406e-08	50.2286	3.42857	46.8	k__Bacteria; p__Firmicutes; c__Clostridia; o__Clostridiales; f__Veillonellaceae; g__Phascolarctobacterium; s__	Bacteria	Firmicutes	Clostridia	Clostridiales	Veillonellaceae	Phascolarctobacterium
4304830	36.7441	1.34695e-09	3.56942e-08	2.85553e-07	115.914	0.571429	115.343	k__Bacteria; p__Bacteroidetes; c__Bacteroidia; o__Bacteroidales; f__Prevotellaceae; g__Prevotella; s__stercorea	Bacteria	Bacteroidetes	Bacteroidia	Bacteroidales	Prevotellaceae	Prevotella	stercorea
4479835	34.585	4.08037e-09	9.61154e-08	8.65039e-07	123.457	569.014	-445.557	k__Bacteria; p__Bacteroidetes; c__Bacteroidia; o__Bacteroidales; f__Bacteroidaceae; g__Bacteroides; s__uniformis	Bacteria	Bacteroidetes	Bacteroidia	Bacteroidales	Bacteroidaceae	Bacteroides	uniformis
3931537	33.7212	6.36044e-09	1.34841e-07	1.34841e-06	2.82857	21.9429	-19.1143	k__Bacteria; p__Firmicutes; c__Clostridia; o__Clostridiales; f__Clostridiaceae; g__Clostridium; s__	Bacteria	Firmicutes	Clostridia	Clostridiales	Clostridiaceae	Clostridium
4473575	32.5691	1.1503e-08	2.21695e-07	2.43865e-06	26.3143	8.82857	17.4857	k__Bacteria; p__Bacteroidetes; c__Bacteroidia; o__Bacteroidales; f__Prevotellaceae; g__Prevotella; s__	Bacteria	Bacteroidetes	Bacteroidia	Bacteroidales	Prevotellaceae	Prevotella
131786	24.3404	8.07267e-07	1.42617e-05	0.000171141	8.74286	0.771429	7.97143	k__Bacteria; p__Firmicutes; c__Clostridia; o__Clostridiales; f__Clostridiaceae; g__Clostridium; s__	Bacteria	Firmicutes	Clostridia	Clostridiales	Clostridiaceae	Clostridium
337010	23.056	1.57351e-06	2.56604e-05	0.000333585	1.68571	0.542857	1.14286	k__Bacteria; p__Firmicutes; c__Clostridia; o__Clostridiales; f__; g__; s__	Bacteria	Firmicutes	Clostridia	Clostridiales	g
4459159	22.6355	1.95831e-06	2.96544e-05	0.000415161	799.314	231.243	568.071	k__Bacteria; p__Bacteroidetes; c__Bacteroidia; o__Bacteroidales; f__Prevotellaceae; g__Prevotella; s__copri	Bacteria	Bacteroidetes	Bacteroidia	Bacteroidales	Prevotellaceae	Prevotella	copri
1124237	21.9836	2.74985e-06	3.88645e-05	0.000582968	0.457143	6.6	-6.14286	k__Bacteria; p__Actinobacteria; c__Coriobacteriia; o__Coriobacteriales; f__Coriobacteriaceae; g__Adlercreutzia; s__	Bacteria	Actinobacteria	Coriobacteriia	Coriobacteriales	Coriobacteriaceae	Adlercreutzia
4468891	18.681	1.54512e-05	0.000204729	0.00327566	36.5429	171.571	-135.029	k__Bacteria; p__Firmicutes; c__Erysipelotrichi; o__Erysipelotrichales; f__Erysipelotrichaceae; g__; s__	Bacteria	Firmicutes	Erysipelotrichi	Erysipelotrichales	Erysipelotrichaceae	s
4397092	17.4813	2.90149e-05	0.000361833	0.00615116	3.68571	1.51429	2.17143	k__Bacteria; p__Actinobacteria; c__Coriobacteriia; o__Coriobacteriales; f__Coriobacteriaceae; g__; s__	Bacteria	Actinobacteria	Coriobacteriia	Coriobacteriales	Coriobacteriaceae	s
4395646	17.2286	3.31413e-05	0.000390331	0.00702595	55.1429	178.557	-123.414	k__Bacteria; p__Firmicutes; c__Clostridia; o__Clostridiales; f__Lachnospiraceae; g__; s__	Bacteria	Firmicutes	Clostridia	Clostridiales	Lachnospiraceae	s
4332078	17.0222	3.69452e-05	0.00041223	0.00783238	4.94286	0.857143	4.08571	k__Bacteria; p__Firmicutes; c__Clostridia; o__Clostridiales; f__Clostridiaceae; g__; s__	Bacteria	Firmicutes	Clostridia	Clostridiales	Clostridiaceae	s
267030	15.7061	7.39844e-05	0.000784235	0.0156847	148.429	325.157	-176.729	k__Bacteria; p__Firmicutes; c__Clostridia; o__Clostridiales; f__Lachnospiraceae; g__Blautia; s__	Bacteria	Firmicutes	Clostridia	Clostridiales	Lachnospiraceae	Blautia
4332878	15.5339	8.10389e-05	0.000818107	0.0171802	2.37143	0.757143	1.61429	k__Bacteria; p__Actinobacteria; c__Coriobacteriia; o__Coriobacteriales; f__Coriobacteriaceae; g__Slackia; s__	Bacteria	Actinobacteria	Coriobacteriia	Coriobacteriales	Coriobacteriaceae	Slackia
4474760	15.1783	9.78187e-05	0.000914964	0.0207376	6.62857	1.81429	4.81429	k__Bacteria; p__Firmicutes; c__Clostridia; o__Clostridiales; f__Ruminococcaceae; g__; s__	Bacteria	Firmicutes	Clostridia	Clostridiales	Ruminococcaceae	s
4472091	15.1506	9.9265e-05	0.000914964	0.0210442	2.77143	6	-3.22857	k__Bacteria; p__Firmicutes; c__Clostridia; o__Clostridiales; f__Ruminococcaceae; g__Ruminococcus; s__	Bacteria	Firmicutes	Clostridia	Clostridiales	Ruminococcaceae	Ruminococcus
3827244	14.2933	0.000156424	0.00138174	0.0331618	3.45714	26.5857	-23.1286	k__Bacteria; p__Firmicutes; c__Clostridia; o__Clostridiales; f__Veillonellaceae; g__Phascolarctobacterium; s__	Bacteria	Firmicutes	Clostridia	Clostridiales	Veillonellaceae	Phascolarctobacterium
352902	14.2139	0.000163162	0.00138361	0.0345903	5.85714	1.01429	4.84286	k__Bacteria; p__Firmicutes; c__Clostridia; o__Clostridiales; f__; g__; s__	Bacteria	Firmicutes	Clostridia	Clostridiales	g
4484395	14.0245	0.000180441	0.00147128	0.0382534	144.829	357.6	-212.771	k__Bacteria; p__Bacteroidetes; c__Bacteroidia; o__Bacteroidales; f__Bacteroidaceae; g__Bacteroides; s__ovatus	Bacteria	Bacteroidetes	Bacteroidia	Bacteroidales	Bacteroidaceae	Bacteroides	ovatus
370166	13.8734	0.000195543	0.00153537	0.0414551	0.228571	9.45714	-9.22857	k__Bacteria; p__Actinobacteria; c__Coriobacteriia; o__Coriobacteriales; f__Coriobacteriaceae; g__; s__	Bacteria	Actinobacteria	Coriobacteriia	Coriobacteriales	Coriobacteriaceae	s
194101	13.5353	0.00023412	0.00177262	0.0496335	10.0571	67.6143	-57.5571	k__Bacteria; p__Firmicutes; c__Clostridia; o__Clostridiales; f__Ruminococcaceae; g__Ruminococcus; s__	Bacteria	Firmicutes	Clostridia	Clostridiales	Ruminococcaceae	Ruminococcus
178183	13.1922	0.000281122	0.0020551	0.0595979	0.0571429	1.17143	-1.11429	k__Bacteria; p__Firmicutes; c__Clostridia; o__Clostridiales; f__Clostridiaceae; g__; s__	Bacteria	Firmicutes	Clostridia	Clostridiales	Clostridiaceae	s
552372	12.7121	0.000363301	0.00256733	0.0770198	1.02857	10.5143	-9.48571	k__Bacteria; p__Firmicutes; c__Clostridia; o__Clostridiales; f__Ruminococcaceae; g__Oscillospira; s__	Bacteria	Firmicutes	Clostridia	Clostridiales	Ruminococcaceae	Oscillospira
4428013	12.3481	0.000441432	0.00301883	0.0935836	88.3714	16.1571	72.2143	k__Bacteria; p__Firmicutes; c__Clostridia; o__Clostridiales; f__Ruminococcaceae; g__; s__	Bacteria	Firmicutes	Clostridia	Clostridiales	Ruminococcaceae	s
345454	12.1025	0.00050353	0.00333588	0.106748	6.42857	2.41429	4.01429	k__Bacteria; p__Firmicutes; c__Clostridia; o__Clostridiales; f__Lachnospiraceae; g__; s__	Bacteria	Firmicutes	Clostridia	Clostridiales	Lachnospiraceae	s
306848	12.0291	0.000523764	0.00336478	0.111038	43.8	13.4286	30.3714	k__Bacteria; p__Firmicutes; c__Clostridia; o__Clostridiales; f__Lachnospiraceae; g__Coprococcus; s__	Bacteria	Firmicutes	Clostridia	Clostridiales	Lachnospiraceae	Coprococcus
4476449	11.7482	0.000609032	0.00375933	0.129115	3.88571	13.0286	-9.14286	k__Bacteria; p__Firmicutes; c__Clostridia; o__Clostridiales; f__Ruminococcaceae	Bacteria	Firmicutes	Clostridia	Clostridiales	Ruminococcaceae
4473973	11.713	0.000620644	0.00375933	0.131576	0.428571	3	-2.57143	k__Bacteria; p__Actinobacteria; c__Coriobacteriia; o__Coriobacteriales; f__Coriobacteriaceae; g__Eggerthella; s__lenta	Bacteria	Actinobacteria	Coriobacteriia	Coriobacteriales	Coriobacteriaceae	Eggerthella	lenta
537661	11.6381	0.000646139	0.00380504	0.136981	1.14286	5.12857	-3.98571	k__Bacteria; p__Firmicutes; c__Clostridia; o__Clostridiales; f__Lachnospiraceae; g__; s__	Bacteria	Firmicutes	Clostridia	Clostridiales	Lachnospiraceae	s
4476780	11.4159	0.000728179	0.00417227	0.154374	6.77143	27.0429	-20.2714	k__Bacteria; p__Bacteroidetes; c__Bacteroidia; o__Bacteroidales; f__Rikenellaceae; g__; s__	Bacteria	Bacteroidetes	Bacteroidia	Bacteroidales	Rikenellaceae	s
4483061	10.944	0.000939068	0.00523901	0.199082	44.6571	131.7	-87.0429	k__Bacteria; p__Bacteroidetes; c__Bacteroidia; o__Bacteroidales; f__Bacteroidaceae; g__Bacteroides; s__	Bacteria	Bacteroidetes	Bacteroidia	Bacteroidales	Bacteroidaceae	Bacteroides
4376650	10.8281	0.000999723	0.00543439	0.211941	23.8286	98.0571	-74.2286	k__Bacteria; p__Bacteroidetes; c__Bacteroidia; o__Bacteroidales; f__Rikenellaceae; g__; s__	Bacteria	Bacteroidetes	Bacteroidia	Bacteroidales	Rikenellaceae	s
288134	10.5836	0.00114092	0.0060469	0.241876	72.3143	148.086	-75.7714	k__Bacteria; p__Firmicutes; c__Clostridia; o__Clostridiales; f__Lachnospiraceae; g__; s__	Bacteria	Firmicutes	Clostridia	Clostridiales	Lachnospiraceae	s
192244	10.1642	0.00143194	0.00740417	0.303571	36.4286	13	23.4286	k__Bacteria; p__Firmicutes; c__Clostridia; o__Clostridiales; f__Ruminococcaceae; g__; s__	Bacteria	Firmicutes	Clostridia	Clostridiales	Ruminococcaceae	s
314565	10.0643	0.00151174	0.00763069	0.320489	38.4571	53.2286	-14.7714	k__Bacteria; p__Firmicutes; c__Clostridia; o__Clostridiales; f__Ruminococcaceae; g__; s__	Bacteria	Firmicutes	Clostridia	Clostridiales	Ruminococcaceae	s
4454582	9.9082	0.00164544	0.00806079	0.348834	41.6857	155.057	-113.371	k__Bacteria; p__Bacteroidetes; c__Bacteroidia; o__Bacteroidales; f__Rikenellaceae; g__; s__	Bacteria	Bacteroidetes	Bacteroidia	Bacteroidales	Rikenellaceae	s
4474049	9.87764	0.00167299	0.00806079	0.354675	6.51429	13.5857	-7.07143	k__Bacteria; p__Firmicutes; c__Clostridia; o__Clostridiales; f__Ruminococcaceae; g__Oscillospira; s__	Bacteria	Firmicutes	Clostridia	Clostridiales	Ruminococcaceae	Oscillospira
840916	9.71962	0.00182311	0.00858888	0.3865	3.28571	9.8	-6.51429	k__Bacteria; p__Firmicutes; c__Erysipelotrichi; o__Erysipelotrichales; f__Erysipelotrichaceae; g__; s__	Bacteria	Firmicutes	Erysipelotrichi	Erysipelotrichales	Erysipelotrichaceae	s
263523	9.42193	0.00214406	0.00956937	0.45454	16.0286	25.3857	-9.35714	k__Bacteria; p__Firmicutes; c__Clostridia; o__Clostridiales; f__Lachnospiraceae; g__[Ruminococcus]	Bacteria	Firmicutes	Clostridia	Clostridiales	Lachnospiraceae	[Ruminococcus]
364261	9.40301	0.0021663	0.00956937	0.459255	5.62857	2.67143	2.95714	k__Bacteria; p__Firmicutes; c__Clostridia; o__Clostridiales; f__Lachnospiraceae; g__; s__	Bacteria	Firmicutes	Clostridia	Clostridiales	Lachnospiraceae	s
4480359	9.40271	0.00216665	0.00956937	0.45933	45.4	13.6286	31.7714	k__Bacteria; p__Firmicutes; c__Clostridia; o__Clostridiales; f__Ruminococcaceae; g__; s__	Bacteria	Firmicutes	Clostridia	Clostridiales	Ruminococcaceae	s
298916	9.28254	0.00231348	0.00994568	0.490458	3.71429	12.0286	-8.31429	k__Bacteria; p__Firmicutes; c__Clostridia; o__Clostridiales; f__Lachnospiraceae; g__; s__	Bacteria	Firmicutes	Clostridia	Clostridiales	Lachnospiraceae	s
304777	9.25723	0.00234568	0.00994568	0.497284	5.08571	10.9143	-5.82857	k__Bacteria; p__Firmicutes; c__Clostridia; o__Clostridiales; f__Ruminococcaceae; g__Oscillospira; s__	Bacteria	Firmicutes	Clostridia	Clostridiales	Ruminococcaceae	Oscillospira
4484376	8.93326	0.00280024	0.0115742	0.593651	345.257	835.043	-489.786	k__Bacteria; p__Bacteroidetes; c__Bacteroidia; o__Bacteroidales; f__Bacteroidaceae; g__Bacteroides; s__	Bacteria	Bacteroidetes	Bacteroidia	Bacteroidales	Bacteroidaceae	Bacteroides
294606	8.90818	0.00283895	0.0115742	0.601858	39.4571	79.3714	-39.9143	k__Bacteria; p__Firmicutes; c__Clostridia; o__Clostridiales; f__Lachnospiraceae; g__Blautia; s__	Bacteria	Firmicutes	Clostridia	Clostridiales	Lachnospiraceae	Blautia
359872	8.75785	0.00308273	0.0123309	0.653538	11.7714	24.0429	-12.2714	k__Bacteria; p__Proteobacteria; c__Deltaproteobacteria; o__Desulfovibrionales; f__Desulfovibrionaceae; g__Bilophila; s__	Bacteria	Proteobacteria	Deltaproteobacteria	Desulfovibrionales	Desulfovibrionaceae	Bilophila
310886	8.18969	0.00421292	0.0165396	0.893139	4.45714	2.5	1.95714	k__Bacteria; p__Firmicutes; c__Clostridia; o__Clostridiales; f__Ruminococcaceae; g__Oscillospira; s__	Bacteria	Firmicutes	Clostridia	Clostridiales	Ruminococcaceae	Oscillospira
191478	8.13563	0.00434037	0.0167301	0.920158	30.0286	91.7714	-61.7429	k__Bacteria; p__Firmicutes; c__Clostridia; o__Clostridiales; f__Ruminococcaceae; g__; s__	Bacteria	Firmicutes	Clostridia	Clostridiales	Ruminococcaceae	s
178773	7.80915	0.00519825	0.0196791	1	7.48571	1.62857	5.85714	k__Bacteria; p__Firmicutes; c__Clostridia; o__Clostridiales; f__Ruminococcaceae; g__; s__	Bacteria	Firmicutes	Clostridia	Clostridiales	Ruminococcaceae	s
4449054	7.42613	0.00642835	0.023909	1	149.571	202.357	-52.7857	k__Bacteria; p__Bacteroidetes; c__Bacteroidia; o__Bacteroidales; f__Bacteroidaceae; g__Bacteroides; s__caccae	Bacteria	Bacteroidetes	Bacteroidia	Bacteroidales	Bacteroidaceae	Bacteroides	caccae
4361517	7.12733	0.00759177	0.0277492	1	27.6857	76.6286	-48.9429	k__Bacteria; p__Proteobacteria; c__Betaproteobacteria; o__Burkholderiales; f__Alcaligenaceae; g__Sutterella; s__	Bacteria	Proteobacteria	Betaproteobacteria	Burkholderiales	Alcaligenaceae	Sutterella
307680	6.97143	0.00828214	0.0297132	1	27.4571	9.21429	18.2429	k__Bacteria; p__Firmicutes; c__Clostridia; o__Clostridiales; f__Lachnospiraceae; g__; s__	Bacteria	Firmicutes	Clostridia	Clostridiales	Lachnospiraceae	s
289312	6.94414	0.0084094	0.0297132	1	52.6286	32.9286	19.7	k__Bacteria; p__Firmicutes; c__Clostridia; o__Clostridiales; f__Lachnospiraceae	Bacteria	Firmicutes	Clostridia	Clostridiales	Lachnospiraceae
307198	6.89025	0.00866672	0.0301204	1	11.8	5.21429	6.58571	k__Bacteria; p__Firmicutes; c__Clostridia; o__Clostridiales; f__Lachnospiraceae; g__; s__	Bacteria	Firmicutes	Clostridia	Clostridiales	Lachnospiraceae	s
4343479	6.82611	0.00898347	0.0307177	1	14.5714	6.54286	8.02857	k__Bacteria; p__Firmicutes; c__Clostridia; o__Clostridiales; f__Ruminococcaceae; g__; s__	Bacteria	Firmicutes	Clostridia	Clostridiales	Ruminococcaceae	s
262919	6.76197	0.00931207	0.0311495	1	47.2	78.5429	-31.3429	k__Bacteria; p__Firmicutes; c__Clostridia; o__Clostridiales; f__Lachnospiraceae; g__Blautia; s__	Bacteria	Firmicutes	Clostridia	Clostridiales	Lachnospiraceae	Blautia
4347159	6.74452	0.00940362	0.0311495	1	65.7143	139.486	-73.7714	k__Bacteria; p__Actinobacteria; c__Actinobacteria; o__Bifidobacteriales; f__Bifidobacteriaceae; g__Bifidobacterium; s__adolescentis	Bacteria	Actinobacteria	Actinobacteria	Bifidobacteriales	Bifidobacteriaceae	Bifidobacterium	adolescentis
191615	6.69701	0.00965747	0.0313921	1	1.91429	20.7429	-18.8286	k__Bacteria; p__Firmicutes; c__Clostridia; o__Clostridiales; f__Ruminococcaceae; g__Ruminococcus; s__	Bacteria	Firmicutes	Clostridia	Clostridiales	Ruminococcaceae	Ruminococcus
289089	6.67581	0.00977301	0.0313921	1	30.6571	62.7143	-32.0571	k__Bacteria; p__Firmicutes; c__Clostridia; o__Clostridiales; f__Lachnospiraceae	Bacteria	Firmicutes	Clostridia	Clostridiales	Lachnospiraceae
364753	6.51788	0.0106795	0.0337919	1	2.45714	9.5	-7.04286	k__Bacteria; p__Firmicutes; c__Clostridia; o__Clostridiales; f__Lachnospiraceae; g__Anaerostipes; s__	Bacteria	Firmicutes	Clostridia	Clostridiales	Lachnospiraceae	Anaerostipes
4331051	6.39168	0.0114656	0.0357458	1	0.228571	12.7143	-12.4857	k__Bacteria; p__Firmicutes; c__Erysipelotrichi; o__Erysipelotrichales; f__Erysipelotrichaceae; g__[Eubacterium]; s__dolichum	Bacteria	Firmicutes	Erysipelotrichi	Erysipelotrichales	Erysipelotrichaceae	[Eubacterium]	dolichum
191313	6.19027	0.0128454	0.0394672	1	223.4	374.686	-151.286	k__Bacteria; p__Firmicutes; c__Clostridia; o__Clostridiales; f__Ruminococcaceae; g__Faecalibacterium; s__prausnitzii	Bacteria	Firmicutes	Clostridia	Clostridiales	Ruminococcaceae	Faecalibacterium	prausnitzii
523823	6.13268	0.0132706	0.0401908	1	2.6	1.34286	1.25714	k__Bacteria; p__Firmicutes; c__Clostridia; o__Clostridiales; f__Lachnospiraceae; g__; s__	Bacteria	Firmicutes	Clostridia	Clostridiales	Lachnospiraceae	s
341101	6.00467	0.0142681	0.0426033	1	5.91429	23.7714	-17.8571	k__Bacteria; p__Firmicutes; c__Clostridia; o__Clostridiales; f__Lachnospiraceae; g__; s__	Bacteria	Firmicutes	Clostridia	Clostridiales	Lachnospiraceae	s
210552	5.68186	0.0171412	0.0499226	1	0.714286	2.48571	-1.77143	k__Bacteria; p__Firmicutes; c__Clostridia; o__Clostridiales; f__Ruminococcaceae; g__; s__	Bacteria	Firmicutes	Clostridia	Clostridiales	Ruminococcaceae	s
4382964	5.67684	0.0171903	0.0499226	1	0.657143	1.85714	-1.2	k__Bacteria; p__Firmicutes; c__Clostridia; o__Clostridiales; f__Ruminococcaceae; g__Oscillospira; s__	Bacteria	Firmicutes	Clostridia	Clostridiales	Ruminococcaceae	Oscillospira
308242	5.56234	0.0183508	0.0519146	1	9.97143	6.85714	3.11429	k__Bacteria; p__Firmicutes; c__Clostridia; o__Clostridiales; f__Lachnospiraceae; g__; s__	Bacteria	Firmicutes	Clostridia	Clostridiales	Lachnospiraceae	s
4301511	5.54856	0.0184959	0.0519146	1	20.1143	12.0714	8.04286	k__Bacteria; p__Firmicutes; c__Clostridia; o__Clostridiales; f__; g__; s__	Bacteria	Firmicutes	Clostridia	Clostridiales	g
183798	5.52467	0.0187502	0.0519146	1	74.8286	46.7571	28.0714	k__Bacteria; p__Proteobacteria; c__Betaproteobacteria; o__Burkholderiales; f__Alcaligenaceae; g__Sutterella; s__	Bacteria	Proteobacteria	Betaproteobacteria	Burkholderiales	Alcaligenaceae	Sutterella
298150	5.51484	0.0188558	0.0519146	1	2.74286	8.95714	-6.21429	k__Bacteria; p__Firmicutes; c__Clostridia; o__Clostridiales; f__; g__; s__	Bacteria	Firmicutes	Clostridia	Clostridiales	g
360928	4.9443	0.0261768	0.0698312	1	3.65714	15	-11.3429	k__Bacteria; p__Firmicutes; c__Clostridia; o__Clostridiales; f__; g__; s__	Bacteria	Firmicutes	Clostridia	Clostridiales	g
3110444	4.92784	0.0264274	0.0698312	1	32.9429	61.8571	-28.9143	k__Bacteria; p__Firmicutes; c__Clostridia; o__Clostridiales; f__Veillonellaceae; g__Dialister; s__	Bacteria	Firmicutes	Clostridia	Clostridiales	Veillonellaceae	Dialister
311278	4.91266	0.0266606	0.0698312	1	1.02857	5.77143	-4.74286	k__Bacteria; p__Firmicutes; c__Clostridia; o__Clostridiales; f__; g__; s__	Bacteria	Firmicutes	Clostridia	Clostridiales	g
289357	4.91135	0.0266808	0.0698312	1	284.829	422.329	-137.5	k__Bacteria; p__Firmicutes; c__Clostridia; o__Clostridiales; f__; g__; s__	Bacteria	Firmicutes	Clostridia	Clostridiales	g
3559871	4.87922	0.0271819	0.0702752	1	4.54286	1.35714	3.18571	k__Bacteria; p__Firmicutes; c__Clostridia; o__Clostridiales; f__Ruminococcaceae; g__; s__	Bacteria	Firmicutes	Clostridia	Clostridiales	Ruminococcaceae	s
295782	4.75082	0.0292843	0.0747984	1	9.17143	27.6	-18.4286	k__Bacteria; p__Firmicutes; c__Clostridia; o__Clostridiales; f__Lachnospiraceae; g__[Ruminococcus]; s__gnavus	Bacteria	Firmicutes	Clostridia	Clostridiales	Lachnospiraceae	[Ruminococcus]	gnavus
299814	4.70827	0.0300178	0.0757593	1	5.77143	22.2286	-16.4571	k__Bacteria; p__Firmicutes; c__Clostridia; o__Clostridiales; f__Lachnospiraceae; g__; s__	Bacteria	Firmicutes	Clostridia	Clostridiales	Lachnospiraceae	s
302960	4.51761	0.0335477	0.0832439	1	1.54286	7.51429	-5.97143	k__Bacteria; p__Firmicutes; c__Clostridia; o__Clostridiales; f__Lachnospiraceae; g__; s__	Bacteria	Firmicutes	Clostridia	Clostridiales	Lachnospiraceae	s
211191	4.50637	0.0337687	0.0832439	1	15.5714	5.4	10.1714	k__Bacteria; p__Firmicutes; c__Clostridia; o__Clostridiales; f__Ruminococcaceae; g__; s__	Bacteria	Firmicutes	Clostridia	Clostridiales	Ruminococcaceae	s
4475169	4.40154	0.0359066	0.0874965	1	40.3429	112.129	-71.7857	k__Bacteria; p__Bacteroidetes; c__Bacteroidia; o__Bacteroidales; f__Prevotellaceae; g__Prevotella; s__copri	Bacteria	Bacteroidetes	Bacteroidia	Bacteroidales	Prevotellaceae	Prevotella	copri
165424	4.33651	0.0373034	0.088947	1	0.657143	3.38571	-2.72857	k__Bacteria; p__Firmicutes; c__Clostridia; o__Clostridiales; f__Lachnospiraceae; g__Anaerostipes; s__	Bacteria	Firmicutes	Clostridia	Clostridiales	Lachnospiraceae	Anaerostipes
191792	4.33479	0.037341	0.088947	1	40.2286	100.871	-60.6429	k__Bacteria; p__Firmicutes; c__Clostridia; o__Clostridiales; f__Ruminococcaceae; g__; s__	Bacteria	Firmicutes	Clostridia	Clostridiales	Ruminococcaceae	s
321849	4.28658	0.0384144	0.0902903	1	2.34286	16.7571	-14.4143	k__Bacteria; p__Firmicutes; c__Clostridia; o__Clostridiales; f__Lachnospiraceae; g__; s__	Bacteria	Firmicutes	Clostridia	Clostridiales	Lachnospiraceae	s
351880	4.2715	0.0387567	0.0902903	1	0.257143	1.45714	-1.2	k__Bacteria; p__Firmicutes; c__Clostridia; o__Clostridiales; f__; g__; s__	Bacteria	Firmicutes	Clostridia	Clostridiales	g
289426	4.18714	0.0407318	0.0938601	1	1.68571	4.35714	-2.67143	k__Bacteria; p__Firmicutes; c__Clostridia; o__Clostridiales; f__Ruminococcaceae; g__Oscillospira; s__	Bacteria	Firmicutes	Clostridia	Clostridiales	Ruminococcaceae	Oscillospira
329351	4.08324	0.0433104	0.0987291	1	12.9429	9.14286	3.8	k__Bacteria; p__Firmicutes; c__Clostridia; o__Clostridiales; f__Lachnospiraceae; g__; s__	Bacteria	Firmicutes	Clostridia	Clostridiales	Lachnospiraceae	s
192419	4.01486	0.0451011	0.101717	1	23.6571	19.4286		k__Bacteria; p__Firmicutes; c__Clostridia; o__Clostridiales; f__Ruminococcaceae; g__Ruminococcus; s__callidus	Bacteria	Firmicutes	Clostridia	Clostridiales	Ruminococcaceae	Ruminococcus	callidus
4454492	3.97274	0.0462426	0.103194	1	14.8	41.8286		k__Bacteria; p__Firmicutes; c__Bacilli; o__Lactobacillales; f__Streptococcaceae; g__Streptococcus; s__	Bacteria	Firmicutes	Bacilli	Lactobacillales	Streptococcaceae	Streptococcus
261328	3.87265	0.0490791	0.107277	1	16.0857	30.0571		k__Bacteria; p__Firmicutes; c__Clostridia; o__Clostridiales; f__; g__; s__	Bacteria	Firmicutes	Clostridia	Clostridiales	g
188124	3.87246	0.0490845	0.107277	1	8.02857	8.8		k__Bacteria; p__Bacteroidetes; c__Bacteroidia; o__Bacteroidales; f__[Odoribacteraceae]; g__Butyricimonas; s__	Bacteria	Bacteroidetes	Bacteroidia	Bacteroidales	[Odoribacteraceae]	Butyricimonas
290784	3.84881	0.0497814	0.10769	1	1.71429	1.58571		k__Bacteria; p__Firmicutes; c__Clostridia; o__Clostridiales; f__Lachnospiraceae; g__; s__	Bacteria	Firmicutes	Clostridia	Clostridiales	Lachnospiraceae	s
4331760	3.8083	0.0509992	0.109011	1	0.8	3.55714		k__Bacteria; p__Bacteroidetes; c__Bacteroidia; o__Bacteroidales; f__Rikenellaceae; g__; s__	Bacteria	Bacteroidetes	Bacteroidia	Bacteroidales	Rikenellaceae	s
318190	3.79338	0.0514556	0.109011	1	11.5714	23.4143		k__Bacteria; p__Firmicutes; c__Clostridia; o__Clostridiales; f__Ruminococcaceae; g__; s__	Bacteria	Firmicutes	Clostridia	Clostridiales	Ruminococcaceae	s
2442706	3.77787	0.0519347	0.109011	1	0.371429	1.61429		k__Bacteria; p__Firmicutes; c__Clostridia; o__Clostridiales; f__Christensenellaceae; g__; s__	Bacteria	Firmicutes	Clostridia	Clostridiales	Christensenellaceae	s
4437359	3.61442	0.0572808	0.119054	1	17.8	7.6		k__Bacteria; p__Firmicutes; c__Clostridia; o__Clostridiales; f__Ruminococcaceae; g__Oscillospira; s__	Bacteria	Firmicutes	Clostridia	Clostridiales	Ruminococcaceae	Oscillospira
357471	3.53642	0.0600349	0.123567	1	2.57143	10.4		k__Bacteria; p__Firmicutes; c__Clostridia; o__Clostridiales; f__; g__; s__	Bacteria	Firmicutes	Clostridia	Clostridiales	g
851804	3.40764	0.0648951	0.131565	1	2.02857	6.48571		k__Bacteria; p__Firmicutes; c__Clostridia; o__Clostridiales; f__Ruminococcaceae; g__Ruminococcus; s__	Bacteria	Firmicutes	Clostridia	Clostridiales	Ruminococcaceae	Ruminococcus
4431862	3.40088	0.0651617	0.131565	1	5.37143	34.7143		k__Bacteria; p__Bacteroidetes; c__Bacteroidia; o__Bacteroidales; f__Bacteroidaceae; g__Bacteroides; s__ovatus	Bacteria	Bacteroidetes	Bacteroidia	Bacteroidales	Bacteroidaceae	Bacteroides	ovatus
1142029	3.38064	0.0659663	0.131933	1	5.4	47.3143		k__Bacteria; p__Actinobacteria; c__Actinobacteria; o__Bifidobacteriales; f__Bifidobacteriaceae; g__Bifidobacterium; s__	Bacteria	Actinobacteria	Actinobacteria	Bifidobacteriales	Bifidobacteriaceae	Bifidobacterium
262514	3.36386	0.0666418	0.132038	1	48.0571	82.6714		k__Bacteria; p__Firmicutes; c__Clostridia; o__Clostridiales; f__; g__; s__	Bacteria	Firmicutes	Clostridia	Clostridiales	g
4445820	3.29604	0.0694471	0.135545	1	1.31429	10.4857		k__Bacteria; p__Firmicutes; c__Clostridia; o__Clostridiales; f__Ruminococcaceae; g__; s__	Bacteria	Firmicutes	Clostridia	Clostridiales	Ruminococcaceae	s
4477775	3.28632	0.0698593	0.135545	1	90.1714	74.5		k__Bacteria; p__Firmicutes; c__Clostridia; o__Clostridiales; f__Peptostreptococcaceae; g__; s__	Bacteria	Firmicutes	Clostridia	Clostridiales	Peptostreptococcaceae	s
261698	3.26143	0.0709271	0.135545	1	22.5143	55.9714		k__Bacteria; p__Firmicutes; c__Clostridia; o__Clostridiales	Bacteria	Firmicutes	Clostridia	Clostridiales
4482229	3.26046	0.0709693	0.135545	1	71.9714	53.2286		k__Bacteria; p__Bacteroidetes; c__Bacteroidia; o__Bacteroidales; f__Bacteroidaceae; g__Bacteroides; s__fragilis	Bacteria	Bacteroidetes	Bacteroidia	Bacteroidales	Bacteroidaceae	Bacteroides	fragilis
191858	3.19385	0.0739159	0.139912	1	30.2286	21.0286		k__Bacteria; p__Firmicutes; c__Clostridia; o__Clostridiales; f__Ruminococcaceae; g__Faecalibacterium; s__prausnitzii	Bacteria	Firmicutes	Clostridia	Clostridiales	Ruminococcaceae	Faecalibacterium	prausnitzii
261912	3.13157	0.0767896	0.144065	1	31.3714	21.7571		k__Bacteria; p__Firmicutes; c__Clostridia; o__Clostridiales; f__Lachnospiraceae; g__Dorea; s__	Bacteria	Firmicutes	Clostridia	Clostridiales	Lachnospiraceae	Dorea
352243	3.03907	0.0812826	0.150408	1	1.77143	4.52857		k__Bacteria; p__Firmicutes; c__Clostridia; o__Clostridiales; f__; g__; s__	Bacteria	Firmicutes	Clostridia	Clostridiales	g
15728	3.03296	0.081589	0.150408	1	0.771429	1.75714		k__Bacteria; p__Firmicutes; c__Erysipelotrichi; o__Erysipelotrichales; f__Erysipelotrichaceae; g__Holdemania; s__	Bacteria	Firmicutes	Erysipelotrichi	Erysipelotrichales	Erysipelotrichaceae	Holdemania
102278	2.97563	0.0845274	0.154481	1	4.05714	2.3		k__Bacteria; p__Firmicutes; c__Clostridia; o__Clostridiales; f__[Mogibacteriaceae]; g__; s__	Bacteria	Firmicutes	Clostridia	Clostridiales	[Mogibacteriaceae]	s
4437362	2.73695	0.0980518	0.177666	1	3.2	11.1		k__Bacteria; p__Bacteroidetes; c__Bacteroidia; o__Bacteroidales; f__Bacteroidaceae; g__Bacteroides; s__	Bacteria	Bacteroidetes	Bacteroidia	Bacteroidales	Bacteroidaceae	Bacteroides
4479129	2.65961	0.102926	0.184918	1	20.7429	18.8857		k__Bacteria; p__Bacteroidetes; c__Bacteroidia; o__Bacteroidales; f__[Odoribacteraceae]; g__Odoribacter; s__	Bacteria	Bacteroidetes	Bacteroidia	Bacteroidales	[Odoribacteraceae]	Odoribacter
4468466	2.60954	0.106223	0.189237	1	9.68571	7.48571		k__Bacteria; p__Firmicutes; c__Clostridia; o__Clostridiales; f__Ruminococcaceae; g__Oscillospira; s__	Bacteria	Firmicutes	Clostridia	Clostridiales	Ruminococcaceae	Oscillospira
4371338	2.58892	0.107614	0.190117	1	9.57143	13.6143		k__Bacteria; p__Bacteroidetes; c__Bacteroidia; o__Bacteroidales; f__Rikenellaceae; g__; s__	Bacteria	Bacteroidetes	Bacteroidia	Bacteroidales	Rikenellaceae	s
291424	2.56331	0.109369	0.191622	1	1.48571	1.54286		k__Bacteria; p__Firmicutes; c__Clostridia; o__Clostridiales; f__; g__; s__	Bacteria	Firmicutes	Clostridia	Clostridiales	g
4468391	2.4481	0.117667	0.204282	1	55.1143	136.343		k__Bacteria; p__Firmicutes; c__Clostridia; o__Clostridiales; f__Ruminococcaceae; g__Ruminococcus; s__bromii	Bacteria	Firmicutes	Clostridia	Clostridiales	Ruminococcaceae	Ruminococcus	bromii
470690	2.43674	0.118522	0.204282	1	12.4857	9.8		k__Archaea; p__Euryarchaeota; c__Methanobacteria; o__Methanobacteriales; f__Methanobacteriaceae; g__Methanobrevibacter; s__	Archaea	Euryarchaeota	Methanobacteria	Methanobacteriales	Methanobacteriaceae	Methanobrevibacter
4397094	2.28029	0.131027	0.223785	1	2.57143	1.42857		k__Bacteria; p__Firmicutes; c__Erysipelotrichi; o__Erysipelotrichales; f__Erysipelotrichaceae; g__; s__	Bacteria	Firmicutes	Erysipelotrichi	Erysipelotrichales	Erysipelotrichaceae	s
147484	2.26942	0.131949	0.223785	1	2.22857	1.18571		k__Bacteria; p__Firmicutes; c__Clostridia; o__Clostridiales; f__[Mogibacteriaceae]; g__; s__	Bacteria	Firmicutes	Clostridia	Clostridiales	[Mogibacteriaceae]	s
191461	2.24605	0.133956	0.225387	1	5.48571	10.5857		k__Bacteria; p__Firmicutes; c__Clostridia; o__Clostridiales; f__Ruminococcaceae; g__; s__	Bacteria	Firmicutes	Clostridia	Clostridiales	Ruminococcaceae	s
3709991	2.21319	0.136836	0.228419	1	1.85714	2.52857		k__Bacteria; p__Firmicutes; c__Erysipelotrichi; o__Erysipelotrichales; f__Erysipelotrichaceae; g__[Eubacterium]; s__dolichum	Bacteria	Firmicutes	Erysipelotrichi	Erysipelotrichales	Erysipelotrichaceae	[Eubacterium]	dolichum
356782	2.17057	0.140674	0.23077	1	18.9143	15.4571		k__Bacteria; p__Firmicutes; c__Clostridia; o__Clostridiales; f__Lachnospiraceae; g__; s__	Bacteria	Firmicutes	Clostridia	Clostridiales	Lachnospiraceae	s
4331723	2.16328	0.141343	0.23077	1	0.4	0.814286		k__Bacteria; p__Firmicutes; c__Clostridia; o__Clostridiales; f__Ruminococcaceae; g__; s__	Bacteria	Firmicutes	Clostridia	Clostridiales	Ruminococcaceae	s
4482516	2.16146	0.14151	0.23077	1	9.82857	23.5571		k__Bacteria; p__Firmicutes; c__Clostridia; o__Clostridiales; f__Clostridiaceae; g__; s__	Bacteria	Firmicutes	Clostridia	Clostridiales	Clostridiaceae	s
3903652	2.13021	0.144421	0.233719	1	1.02857	1.62857		k__Bacteria; p__Firmicutes; c__Clostridia; o__Clostridiales; f__Ruminococcaceae; g__Oscillospira; s__	Bacteria	Firmicutes	Clostridia	Clostridiales	Ruminococcaceae	Oscillospira
4452031	2.06315	0.150898	0.242351	1	80.0857	147.514		k__Bacteria; p__Bacteroidetes; c__Bacteroidia; o__Bacteroidales; f__Porphyromonadaceae; g__Parabacteroides; s__distasonis	Bacteria	Bacteroidetes	Bacteroidia	Bacteroidales	Porphyromonadaceae	Parabacteroides	distasonis
192231	2.00315	0.156973	0.247296	1	58.8286	133.386		k__Bacteria; p__Firmicutes; c__Clostridia; o__Clostridiales; f__Ruminococcaceae; g__Faecalibacterium; s__prausnitzii	Bacteria	Firmicutes	Clostridia	Clostridiales	Ruminococcaceae	Faecalibacterium	prausnitzii
176062	1.99983	0.157317	0.247296	1	4.71429	3.7		k__Bacteria; p__Firmicutes; c__Clostridia; o__Clostridiales; f__; g__; s__	Bacteria	Firmicutes	Clostridia	Clostridiales	g
4453255	1.98929	0.158415	0.247296	1	6.22857	7.58571		k__Bacteria; p__Firmicutes; c__Bacilli; o__Turicibacterales; f__Turicibacteraceae; g__Turicibacter; s__	Bacteria	Firmicutes	Bacilli	Turicibacterales	Turicibacteraceae	Turicibacter
526780	1.98712	0.158643	0.247296	1	4.88571	3.05714		k__Bacteria; p__Firmicutes; c__Clostridia; o__Clostridiales; f__Lachnospiraceae; g__; s__	Bacteria	Firmicutes	Clostridia	Clostridiales	Lachnospiraceae	s
4474933	1.96481	0.161	0.249139	1	58.9714	337.471		k__Bacteria; p__Bacteroidetes; c__Bacteroidia; o__Bacteroidales; f__Bacteroidaceae; g__Bacteroides; s__	Bacteria	Bacteroidetes	Bacteroidia	Bacteroidales	Bacteroidaceae	Bacteroides
4477861	1.85424	0.173291	0.266215	1	3.25714	50.0286		k__Bacteria; p__Bacteroidetes; c__Bacteroidia; o__Bacteroidales; f__Bacteroidaceae; g__Bacteroides; s__	Bacteria	Bacteroidetes	Bacteroidia	Bacteroidales	Bacteroidaceae	Bacteroides
294710	1.82576	0.176629	0.269391	1	4.48571	10.5		k__Bacteria; p__Firmicutes; c__Clostridia; o__Clostridiales; f__Lachnospiraceae; g__; s__	Bacteria	Firmicutes	Clostridia	Clostridiales	Lachnospiraceae	s
327171	1.73897	0.187269	0.283579	1	104.257	89.2571		k__Bacteria; p__Firmicutes; c__Clostridia; o__Clostridiales; f__Lachnospiraceae; g__; s__	Bacteria	Firmicutes	Clostridia	Clostridiales	Lachnospiraceae	s
4481613	1.71312	0.190581	0.286547	1	31.4571	28.7		k__Bacteria; p__Actinobacteria; c__Coriobacteriia; o__Coriobacteriales; f__Coriobacteriaceae; g__Collinsella; s__aerofaciens	Bacteria	Actinobacteria	Coriobacteriia	Coriobacteriales	Coriobacteriaceae	Collinsella	aerofaciens
308072	1.54857	0.213346	0.318517	1	7.65714	8.55714		k__Bacteria; p__Firmicutes; c__Clostridia; o__Clostridiales; f__; g__; s__	Bacteria	Firmicutes	Clostridia	Clostridiales	g
4306262	1.51714	0.218054	0.323268	1	135.943	122.529		k__Bacteria; p__Verrucomicrobia; c__Verrucomicrobiae; o__Verrucomicrobiales; f__Verrucomicrobiaceae; g__Akkermansia; s__muciniphila	Bacteria	Verrucomicrobia	Verrucomicrobiae	Verrucomicrobiales	Verrucomicrobiaceae	Akkermansia	muciniphila
4454432	1.42969	0.231816	0.341284	1	21.2286	28.0286		k__Bacteria; p__Firmicutes; c__Clostridia; o__Clostridiales; f__Clostridiaceae; g__; s__	Bacteria	Firmicutes	Clostridia	Clostridiales	Clostridiaceae	s
331902	1.39079	0.238272	0.34837	1	12.2571	9.48571		k__Bacteria; p__Firmicutes; c__Clostridia; o__Clostridiales; f__; g__; s__	Bacteria	Firmicutes	Clostridia	Clostridiales	g
265375	1.36343	0.242944	0.351451	1	3.74286	6.01429		k__Bacteria; p__Bacteroidetes; c__Bacteroidia; o__Bacteroidales; f__[Paraprevotellaceae]; g__Paraprevotella; s__	Bacteria	Bacteroidetes	Bacteroidia	Bacteroidales	[Paraprevotellaceae]	Paraprevotella
181174	1.35909	0.243694	0.351451	1	1.05714	1.6		k__Bacteria; p__Firmicutes; c__Clostridia; o__Clostridiales; f__Ruminococcaceae; g__; s__	Bacteria	Firmicutes	Clostridia	Clostridiales	Ruminococcaceae	s
174924	1.34101	0.246856	0.351968	1	0.714286	0.971429		k__Bacteria; p__Firmicutes; c__Clostridia; o__Clostridiales; f__Ruminococcaceae; g__Ruminococcus; s__	Bacteria	Firmicutes	Clostridia	Clostridiales	Ruminococcaceae	Ruminococcus
291048	1.33808	0.247374	0.351968	1	34.3429	28.9429		k__Bacteria; p__Firmicutes; c__Clostridia; o__Clostridiales; f__Lachnospiraceae; g__Dorea; s__	Bacteria	Firmicutes	Clostridia	Clostridiales	Lachnospiraceae	Dorea
194651	1.31519	0.251457	0.355393	1	1.97143	4.2		k__Bacteria; p__Firmicutes; c__Clostridia; o__Clostridiales; f__Ruminococcaceae; g__; s__	Bacteria	Firmicutes	Clostridia	Clostridiales	Ruminococcaceae	s
1010344	1.28302	0.257338	0.361295	1	19.7429	21.8143		k__Bacteria; p__Firmicutes; c__Clostridia; o__Clostridiales; f__[Tissierellaceae]; g__WAL_1855D; s__	Bacteria	Firmicutes	Clostridia	Clostridiales	[Tissierellaceae]	WAL	s
4483963	1.2636	0.260972	0.362457	1	56.3429	99.9714		k__Bacteria; p__Bacteroidetes; c__Bacteroidia; o__Bacteroidales; f__Bacteroidaceae; g__Bacteroides; s__	Bacteria	Bacteroidetes	Bacteroidia	Bacteroidales	Bacteroidaceae	Bacteroides
643382	1.26035	0.261584	0.362457	1	1.71429	1.05714		k__Bacteria; p__Firmicutes; c__Clostridia; o__Clostridiales; f__Ruminococcaceae; g__; s__	Bacteria	Firmicutes	Clostridia	Clostridiales	Ruminococcaceae	s
4386018	1.24822	0.263894	0.363282	1	0.542857	1.37143		k__Bacteria; p__Firmicutes; c__Clostridia; o__Clostridiales; f__; g__; s__	Bacteria	Firmicutes	Clostridia	Clostridiales	g
4372973	1.1711	0.279175	0.38184	1	5.05714	5.72857		k__Bacteria; p__Firmicutes; c__Clostridia; o__Clostridiales; f__Ruminococcaceae; g__; s__	Bacteria	Firmicutes	Clostridia	Clostridiales	Ruminococcaceae	s
1017892	1.15084	0.283373	0.384272	1	62.8	37.9571		k__Bacteria; p__Firmicutes; c__Clostridia; o__Clostridiales; f__[Tissierellaceae]; g__Finegoldia; s__	Bacteria	Firmicutes	Clostridia	Clostridiales	[Tissierellaceae]	Finegoldia
319052	1.14509	0.284579	0.384272	1	2.42857	8.82857		k__Bacteria; p__Firmicutes; c__Clostridia; o__Clostridiales; f__Ruminococcaceae; g__; s__	Bacteria	Firmicutes	Clostridia	Clostridiales	Ruminococcaceae	s
4472769	1.13413	0.286897	0.38495	1	37.5714	70.9		k__Bacteria; p__Firmicutes; c__Clostridia; o__Clostridiales; f__Peptostreptococcaceae; g__; s__	Bacteria	Firmicutes	Clostridia	Clostridiales	Peptostreptococcaceae	s
3897460	1.1168	0.290608	0.387478	1	1.25714	5.52857		k__Bacteria; p__Firmicutes; c__Erysipelotrichi; o__Erysipelotrichales; f__Erysipelotrichaceae; g__; s__	Bacteria	Firmicutes	Erysipelotrichi	Erysipelotrichales	Erysipelotrichaceae	s
306499	1.10798	0.292521	0.387591	1	28.6	35.3143		k__Bacteria; p__Firmicutes; c__Clostridia; o__Clostridiales; f__Lachnospiraceae; g__; s__	Bacteria	Firmicutes	Clostridia	Clostridiales	Lachnospiraceae	s
147865	0.978254	0.32263	0.422872	1	29.1714	31.0571		k__Bacteria; p__Firmicutes; c__Clostridia; o__Clostridiales; f__; g__; s__	Bacteria	Firmicutes	Clostridia	Clostridiales	g
358112	0.976204	0.323138	0.422872	1	5.65714	9.27143		k__Bacteria; p__Firmicutes; c__Clostridia; o__Clostridiales; f__Lachnospiraceae	Bacteria	Firmicutes	Clostridia	Clostridiales	Lachnospiraceae
4473244	0.923918	0.336448	0.437589	1	8.11429	8.08571		k__Bacteria; p__Firmicutes; c__Clostridia; o__Clostridiales; f__Peptostreptococcaceae; g__; s__	Bacteria	Firmicutes	Clostridia	Clostridiales	Peptostreptococcaceae	s
358507	0.892422	0.344822	0.445745	1	18.1143	17.6143		k__Bacteria; p__Firmicutes; c__Clostridia; o__Clostridiales; f__Lachnospiraceae; g__Lachnobacterium; s__	Bacteria	Firmicutes	Clostridia	Clostridiales	Lachnospiraceae	Lachnobacterium
290943	0.846212	0.357626	0.459495	1	24.1714	31.7429		k__Bacteria; p__Firmicutes; c__Clostridia; o__Clostridiales; f__Lachnospiraceae; g__Coprococcus; s__	Bacteria	Firmicutes	Clostridia	Clostridiales	Lachnospiraceae	Coprococcus
191441	0.836181	0.360491	0.460386	1	44.0857	13.7857		k__Bacteria; p__Firmicutes; c__Clostridia; o__Clostridiales; f__Ruminococcaceae; g__Ruminococcus; s__	Bacteria	Firmicutes	Clostridia	Clostridiales	Ruminococcaceae	Ruminococcus
246717	0.787331	0.374908	0.475932	1	5.62857	25.7143		k__Bacteria; p__Proteobacteria; c__Epsilonproteobacteria; o__Campylobacterales; f__Campylobacteraceae; g__Campylobacter; s__	Bacteria	Proteobacteria	Epsilonproteobacteria	Campylobacterales	Campylobacteraceae	Campylobacter
192735	0.717306	0.397029	0.501013	1	0.514286	0.885714		k__Bacteria; p__Firmicutes; c__Clostridia; o__Clostridiales; f__; g__; s__	Bacteria	Firmicutes	Clostridia	Clostridiales	g
4367729	0.698571	0.403264	0.50587	1	13.5143	40.4286		k__Bacteria; p__Proteobacteria; c__Gammaproteobacteria; o__Pasteurellales; f__Pasteurellaceae; g__Haemophilus; s__parainfluenzae	Bacteria	Proteobacteria	Gammaproteobacteria	Pasteurellales	Pasteurellaceae	Haemophilus	parainfluenzae
305345	0.623987	0.42957	0.535699	1	48.0857	48.6714		k__Bacteria; p__Firmicutes; c__Clostridia; o__Clostridiales; f__Lachnospiraceae; g__; s__	Bacteria	Firmicutes	Clostridia	Clostridiales	Lachnospiraceae	s
4465124	0.588811	0.442879	0.549067	1	14.6	6.51429		k__Bacteria; p__Firmicutes; c__Clostridia; o__Clostridiales; f__Ruminococcaceae; g__; s__	Bacteria	Firmicutes	Clostridia	Clostridiales	Ruminococcaceae	s
191988	0.508201	0.475919	0.586597	1	5.8	10.5		k__Bacteria; p__Firmicutes; c__Clostridia; o__Clostridiales; f__Lachnospiraceae; g__; s__	Bacteria	Firmicutes	Clostridia	Clostridiales	Lachnospiraceae	s
4403151	0.49846	0.480177	0.588426	1	26.8	28.2429		k__Bacteria; p__Firmicutes; c__Clostridia; o__Clostridiales; f__Ruminococcaceae; g__Ruminococcus; s__	Bacteria	Firmicutes	Clostridia	Clostridiales	Ruminococcaceae	Ruminococcus
358041	0.488283	0.484694	0.590547	1	10.1143	11.2857		k__Bacteria; p__Firmicutes; c__Clostridia; o__Clostridiales; f__Lachnospiraceae; g__Blautia; s__producta	Bacteria	Firmicutes	Clostridia	Clostridiales	Lachnospiraceae	Blautia	producta
307339	0.478049	0.489308	0.592761	1	4.82857	7.54286		k__Bacteria; p__Firmicutes; c__Clostridia; o__Clostridiales; f__Lachnospiraceae; g__Lachnospira; s__	Bacteria	Firmicutes	Clostridia	Clostridiales	Lachnospiraceae	Lachnospira
309433	0.434383	0.509846	0.614133	1	9.91429	17.0571		k__Bacteria; p__Firmicutes; c__Clostridia; o__Clostridiales; f__Lachnospiraceae; g__Lachnospira; s__	Bacteria	Firmicutes	Clostridia	Clostridiales	Lachnospiraceae	Lachnospira
312586	0.419992	0.516941	0.619161	1	2.11429	3.1		k__Bacteria; p__Firmicutes; c__Clostridia; o__Clostridiales; f__Lachnospiraceae; g__; s__	Bacteria	Firmicutes	Clostridia	Clostridiales	Lachnospiraceae	s
4484047	0.36417	0.546199	0.650529	1	3.51429	5.6		k__Bacteria; p__Firmicutes; c__Bacilli; o__Lactobacillales; f__Streptococcaceae; g__Streptococcus; s__	Bacteria	Firmicutes	Bacilli	Lactobacillales	Streptococcaceae	Streptococcus
4397098	0.329608	0.56589	0.670216	1	16.1143	6.51429		k__Bacteria; p__Firmicutes; c__Clostridia; o__Clostridiales; f__[Tissierellaceae]; g__Peptoniphilus; s__	Bacteria	Firmicutes	Clostridia	Clostridiales	[Tissierellaceae]	Peptoniphilus
314996	0.317843	0.572907	0.674757	1	13.2	28.1286		k__Bacteria; p__Firmicutes; c__Clostridia; o__Clostridiales; f__Lachnospiraceae; g__Coprococcus; s__eutactus	Bacteria	Firmicutes	Clostridia	Clostridiales	Lachnospiraceae	Coprococcus	eutactus
319153	0.286252	0.592632	0.694133	1	2.31429	2.28571		k__Bacteria; p__Firmicutes; c__Clostridia; o__Clostridiales; f__Lachnospiraceae; g__Coprococcus; s__	Bacteria	Firmicutes	Clostridia	Clostridiales	Lachnospiraceae	Coprococcus
4201620	0.260188	0.609991	0.710539	1	26.3143	33.7		k__Bacteria; p__Bacteroidetes; c__Bacteroidia; o__Bacteroidales; f__Rikenellaceae; g__; s__	Bacteria	Bacteroidetes	Bacteroidia	Bacteroidales	Rikenellaceae	s
350091	0.252559	0.615279	0.712782	1	1.31429	2.14286		k__Bacteria; p__Firmicutes; c__Clostridia; o__Clostridiales; f__Lachnospiraceae; g__Dorea; s__	Bacteria	Firmicutes	Clostridia	Clostridiales	Lachnospiraceae	Dorea
300835	0.247659	0.618728	0.712883	1	24.5429	24.1714		k__Bacteria; p__Firmicutes; c__Clostridia; o__Clostridiales; f__Lachnospiraceae; g__; s__	Bacteria	Firmicutes	Clostridia	Clostridiales	Lachnospiraceae	s
2295960	0.23886	0.625031	0.713532	1	57.8571	77.7857		k__Bacteria; p__Proteobacteria; c__Gammaproteobacteria; o__Enterobacteriales; f__Enterobacteriaceae; g__; s__	Bacteria	Proteobacteria	Gammaproteobacteria	Enterobacteriales	Enterobacteriaceae	s
267703	0.237491	0.626024	0.713532	1	8.25714	4.52857		k__Bacteria; p__Firmicutes; c__Clostridia; o__Clostridiales; f__Ruminococcaceae; g__; s__	Bacteria	Firmicutes	Clostridia	Clostridiales	Ruminococcaceae	s
4476950	0.230418	0.631214	0.715175	1	5.77143	7.91429		k__Bacteria; p__Firmicutes; c__Clostridia; o__Clostridiales; f__[Tissierellaceae]; g__Anaerococcus; s__	Bacteria	Firmicutes	Clostridia	Clostridiales	[Tissierellaceae]	Anaerococcus
181862	0.222499	0.637143	0.715175	1	1.62857	3.55714		k__Bacteria; p__Firmicutes; c__Clostridia; o__Clostridiales; f__Ruminococcaceae; g__Oscillospira; s__	Bacteria	Firmicutes	Clostridia	Clostridiales	Ruminococcaceae	Oscillospira
4364405	0.221914	0.637585	0.715175	1	16.3429	20.8286		k__Bacteria; p__Firmicutes; c__Clostridia; o__Clostridiales; f__Ruminococcaceae; g__; s__	Bacteria	Firmicutes	Clostridia	Clostridiales	Ruminococcaceae	s
333012	0.191935	0.661311	0.737884	1	3.94286	2.75714		k__Bacteria; p__Firmicutes; c__Clostridia; o__Clostridiales; f__Lachnospiraceae; g__[Ruminococcus]; s__	Bacteria	Firmicutes	Clostridia	Clostridiales	Lachnospiraceae	[Ruminococcus]
322835	0.171115	0.679123	0.753791	1	6.11429	11.5		k__Bacteria; p__Firmicutes; c__Clostridia; o__Clostridiales; f__Lachnospiraceae; g__Lachnospira; s__	Bacteria	Firmicutes	Clostridia	Clostridiales	Lachnospiraceae	Lachnospira
4396246	0.167018	0.682776	0.753898	1	9.45714	6.27143		k__Bacteria; p__Bacteroidetes; c__Bacteroidia; o__Bacteroidales; f__Rikenellaceae; g__; s__	Bacteria	Bacteroidetes	Bacteroidia	Bacteroidales	Rikenellaceae	s
536167	0.147459	0.700976	0.768986	1	1.2	1.12857		k__Bacteria; p__Firmicutes; c__Clostridia; o__Clostridiales; f__Lachnospiraceae; g__; s__	Bacteria	Firmicutes	Clostridia	Clostridiales	Lachnospiraceae	s
191229	0.144657	0.703695	0.768986	1	130.657	147		k__Bacteria; p__Firmicutes; c__Clostridia; o__Clostridiales; f__Ruminococcaceae; g__Faecalibacterium; s__prausnitzii	Bacteria	Firmicutes	Clostridia	Clostridiales	Ruminococcaceae	Faecalibacterium	prausnitzii
4430843	0.131312	0.717075	0.776746	1	30.4	47.1429		k__Bacteria; p__Bacteroidetes; c__Bacteroidia; o__Bacteroidales; f__Prevotellaceae; g__Prevotella; s__	Bacteria	Bacteroidetes	Bacteroidia	Bacteroidales	Prevotellaceae	Prevotella
258099	0.130298	0.718124	0.776746	1	0.457143	0.614286		k__Bacteria; p__Firmicutes; c__Clostridia; o__Clostridiales; f__Ruminococcaceae; g__; s__	Bacteria	Firmicutes	Clostridia	Clostridiales	Ruminococcaceae	s
292228	0.123387	0.72539	0.780623	1	12.8857	14.1571		k__Bacteria; p__Firmicutes; c__Clostridia; o__Clostridiales; f__Lachnospiraceae; g__Blautia; s__	Bacteria	Firmicutes	Clostridia	Clostridiales	Lachnospiraceae	Blautia
4480787	0.0869184	0.768132	0.822444	1	136.571	158.429		k__Bacteria; p__Bacteroidetes; c__Bacteroidia; o__Bacteroidales; f__Porphyromonadaceae; g__Parabacteroides; s__	Bacteria	Bacteroidetes	Bacteroidia	Bacteroidales	Porphyromonadaceae	Parabacteroides
3218245	0.0633097	0.801339	0.853688	1	3.8	1.7		k__Bacteria; p__Firmicutes; c__Clostridia; o__Clostridiales; f__Veillonellaceae; g__Veillonella; s__dispar	Bacteria	Firmicutes	Clostridia	Clostridiales	Veillonellaceae	Veillonella	dispar
296834	0.0514551	0.82055	0.869783	1	12.6857	16		k__Bacteria; p__Firmicutes; c__Clostridia; o__Clostridiales; f__Lachnospiraceae; g__; s__	Bacteria	Firmicutes	Clostridia	Clostridiales	Lachnospiraceae	s
331803	0.0383807	0.844681	0.890907	1	1.31429	2.77143		k__Bacteria; p__Firmicutes; c__Clostridia; o__Clostridiales; f__Lachnospiraceae; g__[Ruminococcus]; s__gnavus	Bacteria	Firmicutes	Clostridia	Clostridiales	Lachnospiraceae	[Ruminococcus]	gnavus
199463	0.0218684	0.882438	0.925117	1	2.6	4.12857		k__Bacteria; p__Firmicutes; c__Clostridia; o__Clostridiales; f__Ruminococcaceae; g__; s__	Bacteria	Firmicutes	Clostridia	Clostridiales	Ruminococcaceae	s
216710	0.0206113	0.885843	0.925117	1	1.14286	1.11429		k__Bacteria; p__Firmicutes; c__Clostridia; o__Clostridiales; f__Ruminococcaceae; g__; s__	Bacteria	Firmicutes	Clostridia	Clostridiales	Ruminococcaceae	s
311961	0.0146856	0.903545	0.938978	1	1.31429	1.14286		k__Bacteria; p__Firmicutes; c__Clostridia; o__Clostridiales; f__Ruminococcaceae; g__Anaerotruncus; s__	Bacteria	Firmicutes	Clostridia	Clostridiales	Ruminococcaceae	Anaerotruncus
307127	0.0122104	0.912012	0.943154	1	18.0571	33.7		k__Bacteria; p__Firmicutes; c__Clostridia; o__Clostridiales; f__Lachnospiraceae; g__Lachnospira; s__	Bacteria	Firmicutes	Clostridia	Clostridiales	Lachnospiraceae	Lachnospira
198911	0.0105458	0.918207	0.944951	1	34.0857	36.0714		k__Bacteria; p__Firmicutes; c__Clostridia; o__Clostridiales; f__Ruminococcaceae; g__Faecalibacterium; s__prausnitzii	Bacteria	Firmicutes	Clostridia	Clostridiales	Ruminococcaceae	Faecalibacterium	prausnitzii
361845	0.00656926	0.935401	0.957996	1	1.91429	3.2		k__Bacteria; p__Firmicutes; c__Clostridia; o__Clostridiales; f__Lachnospiraceae; g__; s__	Bacteria	Firmicutes	Clostridia	Clostridiales	Lachnospiraceae	s
796473	0.000934867	0.975608	0.987837	1	6.94286	9.65714		k__Bacteria; p__Bacteroidetes; c__Bacteroidia; o__Bacteroidales; f__Prevotellaceae; g__Prevotella; s__	Bacteria	Bacteroidetes	Bacteroidia	Bacteroidales	Prevotellaceae	Prevotella
2201995	0.000852506	0.976707	0.987837	1	6.88571	34.9286		k__Bacteria; p__Proteobacteria; c__Betaproteobacteria; o__Burkholderiales; f__Alcaligenaceae; g__Sutterella; s__	Bacteria	Proteobacteria	Betaproteobacteria	Burkholderiales	Alcaligenaceae	Sutterella
4446521	0.000725073	0.978518	0.987837	1	0.628571	1.3		k__Bacteria; p__Firmicutes; c__Bacilli; o__Lactobacillales; f__Streptococcaceae; g__Lactococcus; s__	Bacteria	Firmicutes	Bacilli	Lactobacillales	Streptococcaceae	Lactococcus
277489	0.000424978	0.983553	0.988214	1	14.6857	17.7429		k__Bacteria; p__Firmicutes; c__Clostridia; o__Clostridiales; f__Lachnospiraceae; g__Coprococcus; s__	Bacteria	Firmicutes	Clostridia	Clostridiales	Lachnospiraceae	Coprococcus
319374	1.32654e-05	0.997094	0.997094	1	4.37143	4.48571		k__Bacteria; p__Firmicutes; c__Clostridia; o__Clostridiales; f__Lachnospiraceae; g__; s__	Bacteria	Firmicutes	Clostridia	Clostridiales	Lachnospiraceae	s
