# Supplementary material for: An exploration of Prevotella-rich microbiomes in HIV and men who have sex with men
Source: Microbiome. 2018 Nov 5;6:198. doi: 10.1186/s40168-018-0580-7 (PMC6219090; doi:10.1186/s40168-018-0580-7)
Supplement: Supplementary file 8 — Table S5. Fishers exact test for enterotypes.org fit of MSM compared to non-MSM to reference enterotypes. (XLSX 10 kb) [file 40168_2018_580_MOESM8_ESM.xlsx]

## Sheet: Sheet1
	Prevotella					Bacteroides
	fit		doesn’t fit		total	fit		doesn’t fit		total
	n	%	n	%		n	%	n	%
MSM	18	18.5567	79	81.4433	97	14	50	14	50	28
non-MSM	8	53.3333	7	46.6667	15	43	55.8442	34	44.1558	77
total	26	23.2143	86	76.7857	112	57	54.2857	48	45.7143	105
										217
Fishers Test of independence adjusted p-values for comparison - all four groups
		Prevotella		Bacteroides
		MSM	non-MSM	MSM	non-MSM
Prevotella	MSM		0.0128	0.00723	2.75e-06
	non-MSM	0.0128		1	1
Bacteroides	MSM	0.00723	1		0.992
	non-MSM	2.75e-06	1	0.992
