# Supplementary material for: An exploration of Prevotella-rich microbiomes in HIV and men who have sex with men
Source: Microbiome. 2018 Nov 5;6:198. doi: 10.1186/s40168-018-0580-7 (PMC6219090; doi:10.1186/s40168-018-0580-7)
Supplement: Supplementary file 14 — Table S9. Full list of diet differences in MSM compared to non-MSM normalized by 1000 kcal. Diet components significantly increased with MSM highlighted in orange OTUs significantly decreased in MSM highlighted in green (Kruskal-Wallis test). (XLSX 71 kb) [file 40168_2018_580_MOESM14_ESM.xlsx]

## Sheet: KW_Kcal_norm_HIV-neg_MSM_v_non
Diet Element	Test-Statistic	P value	FDR P value	Bonferroni P	MSM mean	Non-MSM mean	Difference in MSM
MPED_M_MEAT_USDA	12.3557	0.000439639	0.0202571	0.0404468	0.999401	0.586451	0.41295
MPED_FRUIT_OTHER_USDA	11.7435	0.000610564	0.0202571	0.0561718	0.288927	0.628769	-0.339842
DIETARY_FIBER_G_USDA	11.5714	0.000669729	0.0202571	0.0616151	7.67078	10.2934	-2.62262
MPED_FRUIT_TOTAL_USDA	11.0629	0.000880743	0.0202571	0.0810284	0.460462	0.903763	-0.443302
MPED_VEGETABLE_DPYEL_USDA	10.4847	0.00120365	0.0221471	0.110736	0.0418832	0.12709	-0.0852065
BETA_CAROTENE_MCG_USDA	7.68254	0.00557576	0.0854951	0.51297	1470.16	2705.92	-1235.76
ALPHA_CAROTENE_MCG_USDA	6.80143	0.0091085	0.119712	0.837982	208.483	478.676	-270.193
MPED_M_MPF_USDA	6.22286	0.0126111	0.128977	1	2.14141	1.54811	0.593296
MAGNESIUM_MG_USDA	6.09778	0.0135352	0.128977	1	161.752	183.909	-22.157
POTASSIUM_MG_USDA	6.03571	0.0140193	0.128977	1	1425.18	1596.24	-171.067
FOOD_FOLATE_MCG_USDA	5.67	0.0172575	0.144335	1	122.05	148.415	-26.3655
MPED_DAIRY_YOGURT_USDA	5.45446	0.0195184	0.149641	1	0.0619019	0.124423	-0.0625211
MPED_M_POULT_USDA	4.91683	0.0265963	0.18822	1	0.437893	0.365342	0.0725517
BETA_CRYPTOXANTHIN_MCG_USDA	4.64143	0.031209	0.191415	1	56.1334	79.9829	-23.8495
VITAMIN_A_RAE_MCG_USDA	4.64143	0.031209	0.191415	1	368.334	490.093	-121.759
MPED_M_ORGAN_USDA	4.36148	0.0367603	0.210025	1	0.00296791	0.00185977	0.00110814
VITAMIN_E_AS_ALPHA_TOCOPHEROL_MG_USDA	4.26921	0.0388091	0.210025	1	4.13817	5.04024	-0.902065
MPED_ADD_SUG_USDA	4.16571	0.04125	0.210833	1	8.41209	6.57265	1.83944
MPED_M_FRANK_USDA	4.06357	0.0438179	0.212171	1	0.458966	0.291512	0.167454
TOTAL_FOLATE_MCG_USDA	3.20063	0.0736097	0.338605	1	202.737	239.203
COPPER_MG_USDA	2.97921	0.0843406	0.362279	1	0.722857	0.806107
RIBOFLAVIN_VITAMIN_B2_MG_USDA	2.93587	0.0866318	0.362279	1	1.19234	1.3014
MPED_FRUIT_CITMLB_USDA	2.76571	0.0963037	0.378933	1	0.172142	0.275482
SODIUM_MG_USDA	2.72397	0.098852	0.378933	1	1644.79	1518.56
MPED_M_SOY_USDA	2.52161	0.112296	0.407951	1	0.0266958	0.0582838
VITAMIN_K_MCG_USDA	2.48016	0.115291	0.407951	1	80.4443	104.959
MPED_LEGUMES_USDA	2.32401	0.127391	0.434074	1	0.0588543	0.0672928
SFA_18_0_OCTADECANOIC_ACID_G_USDA	2.21016	0.137105	0.450486	1	3.33909	3.03921
LUTEIN_ZEAXANTHIN_MCG_USDA	2.09921	0.147376	0.467536	1	1460.89	2057.02
MPED_DISCFAT_SOL_USDA	1.92063	0.165787	0.503531	1	21.9607	20.001
MPED_VEGETABLE_POTATO_USDA	1.88587	0.169668	0.503531	1	0.130005	0.112977
FOLATE_DFE_MCG_USDA	1.78349	0.181721	0.514394	1	258.955	302.568
CALCIUM_MG_USDA	1.75	0.185877	0.514394	1	532.895	571.534
ZINC_MG_USDA	1.71683	0.190102	0.514394	1	6.45664	6.19793
GRAMWT_G_USDA	1.61921	0.203202	0.534132	1	2281.15	2718.55
MPED_VEGETABLE_TOTAL_USDA	1.55571	0.212294	0.539439	1	0.822909	0.971707
CAFFEINE_MG_USDA	1.52444	0.216948	0.539439	1	111.728	154.159
MPED_DISCFAT_OIL_USDA	1.31444	0.251592	0.609116	1	10.0917	12.2768
MPED_VEGETABLE_DRKGR_USDA	1.22921	0.267561	0.631171	1	0.182062	0.224273
CARBOHYDRATE_G_USDA	1.12	0.289918	0.666812	1	111.8	118.151
PFA_18_4_OCTADECATETRAENOIC_ACID_G_USDA	0.995188	0.318478	0.707375	1	0.00543314	0.00609931
MFA_16_1_HEXADECENOIC_ACID_G_USDA	0.965714	0.325751	0.707375	1	0.676169	0.606092
VITAMIN_B12_MCG_USDA	0.941111	0.331992	0.707375	1	2.82276	2.5993
PROTEIN_G_USDA	0.916825	0.33831	0.707375	1	39.9607	37.6391
PHOSPHORUS_MG_USDA	0.869206	0.351175	0.717958	1	669.757	675.763
PFA_18_3_OCTADECATRIENOIC_ACIG_G_USDA	0.822857	0.364346	0.726303	1	0.660941	0.834261
MPED_GRAIN_WHL_USDA	0.800159	0.371046	0.726303	1	0.339566	0.440356
TOTAL_SATURATED_FATTY_ACIDS_G_USDA	0.691429	0.405679	0.77118	1	13.8272	13.1586
MPED_GRAIN_TOTAL_USDA	0.670635	0.41283	0.77118	1	2.54666	2.70913
MPED_M_FISH_HI_USDA	0.652782	0.41912	0.77118	1	0.0941893	0.169845
MPED_VEGETABLE_STARCY_USDA	0.620153	0.43099	0.777473	1	0.0413776	0.0562412
PFA_20_4_EICOSATETRAENOIC_ACID_G_USDA	0.515714	0.472676	0.836203	1	0.060106	0.0538899
SELENIUM_MCG_USDA	0.462857	0.496292	0.836203	1	49.9977	48.3091
MPED_VEGETABLE_OTHER_USDA	0.462857	0.496292	0.836203	1	0.236715	0.285215
SFA_16_0_HEXADECANOIC_ACID_G_USDA	0.445873	0.504301	0.836203	1	7.36146	7.05201
TOTAL_POLYUNSATURATED_FATTY_ACIDS_G_USDA	0.412857	0.520523	0.836203	1	7.50358	8.06436
RETINOL_MCG_USDA	0.396825	0.528733	0.836203	1	234.73	241.232
MFA_20_1_EICOSENOIC_ACID_G_USDA	0.381111	0.537009	0.836203	1	0.127721	0.13529
PFA_18_2_OCTADECADIENOIC_ACID_G_USDA	0.365714	0.54535	0.836203	1	6.58711	6.97928
MPED_M_EGG_USDA	0.365714	0.54535	0.836203	1	0.259731	0.28444
MFA_22_1_DOCOSENOIC_ACID_G_USDA	0.321452	0.570736	0.84692	1	0.0131505	0.0194548
LYCOPENE_MCG_USDA	0.321429	0.57075	0.84692	1	3424.87	2979.97
MPED_DAIRY_TOTAL_USDA	0.293492	0.587991	0.858654	1	0.936258	0.917935
SFA_14_0_TETRADECANOIC_ACID_G_USDA	0.241429	0.623176	0.877997	1	1.2864	1.23265
MPED_DAIRY_MILK_USDA	0.205714	0.650147	0.877997	1	0.449035	0.371217
MPED_VEGETABLE_TOMATO_USDA	0.194444	0.659243	0.877997	1	0.190503	0.165602
PFA_22_6_DOCOSAHEXAENOIC_ACID_G_USDA	0.178138	0.672978	0.877997	1	0.0353602	0.0510406
PFA_20_5_EICOSAPENTAENOIC_ACID_G_USDA	0.173765	0.676787	0.877997	1	0.0192403	0.0295293
CHOLESTEROL_MG_USDA	0.172857	0.677585	0.877997	1	135.59	131.651
NIACIN_MG_USDA	0.172857	0.677585	0.877997	1	11.8469	11.9817
MPED_GRAIN_NWHL_USDA	0.172857	0.677585	0.877997	1	2.20641	2.26797
SFA_10_0_DECANOIC_ACID_G_USDA	0.115714	0.73373	0.937544	1	0.255746	0.255866
PFA_22_5_DOCOSAPENTAENOIC_ACID_G_USDA	0.105784	0.744995	0.938898	1	0.00700134	0.00866683
SFA_12_0_DODECANOIC_ACID_G_USDA	0.0634921	0.801059	0.962514	1	0.398903	0.392771
SFA_6_0_HEXANOIC_ACID_G_USDA	0.0514286	0.820596	0.962514	1	0.179007	0.177283
ALCOHOL_G_USDA	0.04592	0.830321	0.962514	1	6.04891	4.67806
IRON_MG_USDA	0.045873	0.830407	0.962514	1	7.62043	7.90956
VITAMIN_C_MG_USDA	0.0406349	0.840244	0.962514	1	47.0456	55.5351
SFA_8_0_OCTANOIC_ACID_G_USDA	0.0406349	0.840244	0.962514	1	0.147447	0.135929
FOLIC_ACID_MCG_USDA	0.0357143	0.850107	0.962514	1	80.5043	90.5985
MPED_DAIRY_CHEESE_USDA	0.0311111	0.859993	0.962514	1	0.421519	0.417634
TOTAL_MONOUNSATURATED_FATTY_ACIDS_G_USDA	0.0268254	0.869901	0.962514	1	15.8276	15.9882
THIAMIN_VITAMIN_B1_MG_USDA	0.0268254	0.869901	0.962514	1	0.769354	0.807743
SFA_4_0_BUTANOIC_ACID_G_USDA	0.0192063	0.889777	0.962514	1	0.338345	0.341116
MFA_18_1_OCTADECENOIC_ACID_G_USDA	0.0192063	0.889777	0.962514	1	14.7513	14.9658
VITAMIN_B6_MG_USDA	0.015873	0.899741	0.962514	1	1.02554	1.08754
TOTAL_SUGARS_G_USDA	0.00571429	0.939743	0.993751	1	53.6037	52.3946
TOTAL_FAT_G_USDA	0.000634921	0.979897	1	1	40.9368	41.0972
MPED_M_NUTSD_USDA	0.000634921	0.979897	1	1	0.610696	0.684331
MPED_A_BEV_USDA	0.000357692	0.984911	1	1	0.430224	0.356811
MPED_M_FISH_LO_USDA	0	1	1	1	0.147618	0.131887
ENERGY_KCAL_USDA	nan	nan	1	nan	1000	1000
