# Supplementary material for: An exploration of Prevotella-rich microbiomes in HIV and men who have sex with men
Source: Microbiome. 2018 Nov 5;6:198. doi: 10.1186/s40168-018-0580-7 (PMC6219090; doi:10.1186/s40168-018-0580-7)
Supplement: Supplementary file 15 — Table S10. Full list of diet differences in MSM compared to non-MSM un-normalized data. Diet components significantly increased with MSM highlighted in orange OTUs significantly decreased in MSM highlighted in green (Kruskal-Wallis test). (XLSX 18 kb) [file 40168_2018_580_MOESM15_ESM.xlsx]

## Sheet: KW_raw_HIV-neg_MSM_v_non
OTU	Test-Statistic	P value	FDR P value	Bonferroni P	MSM mean	non-MSM mean	Difference in MSM
MPED_M_MEAT_USDA	11.2311	0.000804375	0.0740025	0.0740025	0.587411	0.263103	0.324308
MPED_M_MPF_USDA	6.93349	0.00845964	0.267125	0.778286	1.20923	0.739374	0.469853
MPED_M_POULT_USDA	6.60571	0.0101652	0.267125	0.935199	0.232951	0.178755	0.054196
MPED_VEGETABLE_DPYEL_USDA	6.09822	0.0135318	0.267125	1	0.0208338	0.0568128	-0.035979
MPED_M_FRANK_USDA	5.97408	0.0145177	0.267125	1	0.245768	0.152342	0.0934253
MPED_FRUIT_OTHER_USDA	5.08587	0.0241215	0.338403	1	0.146361	0.273662	-0.127302
MPED_ADD_SUG_USDA	4.97286	0.0257481	0.338403	1	4.30559	2.95341	1.35218
MPED_FRUIT_TOTAL_USDA	4.42683	0.0353783	0.372736	1	0.250827	0.396298	-0.145472
PFA_18_4_OCTADECATETRAENOIC_ACID_G_USDA	4.3753	0.0364633	0.372736	1	0.00287838	0.00269809	0.000180295
BETA_CAROTENE_MCG_USDA	4.11444	0.0425185	0.374415	1	699.224	1152.86	-453.639
MPED_M_ORGAN_USDA	4.0274	0.044767	0.374415	1	0.00143582	0.000894215	0.000541603
MPED_VEGETABLE_POTATO_USDA	3.6673	0.05549	0.425423	1	0.0698073	0.0540925
MPED_DISCFAT_SOL_USDA	3.43	0.0640221	0.453079	1	11.9621	8.92523
ALPHA_CAROTENE_MCG_USDA	3.15571	0.0756616	0.497205	1	103.575	219.58
VITAMIN_B12_MCG_USDA	2.93587	0.0866318	0.515031	1	1.50677	1.11058
MFA_16_1_HEXADECENOIC_ACID_G_USDA	2.76571	0.0963037	0.515031	1	0.370243	0.274319
MPED_VEGETABLE_TOMATO_USDA	2.72397	0.098852	0.515031	1	0.104838	0.0698639
MPED_DAIRY_YOGURT_USDA	2.69336	0.100767	0.515031	1	0.0310604	0.0451602
LYCOPENE_MCG_USDA	2.56016	0.109588	0.517089	1	1898.72	1312.61
SFA_18_0_OCTADECANOIC_ACID_G_USDA	2.52	0.112411	0.517089	1	1.82783	1.38526
SFA_8_0_OCTANOIC_ACID_G_USDA	2.40143	0.121225	0.531079	1	0.0756116	0.06025
SODIUM_MG_USDA	2.28571	0.13057	0.54602	1	891.417	681.903
PFA_20_4_EICOSATETRAENOIC_ACID_G_USDA	2.17286	0.140465	0.56186	1	0.0332691	0.0252096
SFA_14_0_TETRADECANOIC_ACID_G_USDA	2.09921	0.147376	0.564903	1	0.680996	0.542397
TOTAL_SATURATED_FATTY_ACIDS_G_USDA	1.95571	0.161972	0.564903	1	7.45799	5.96292
SFA_10_0_DECANOIC_ACID_G_USDA	1.92063	0.165787	0.564903	1	0.132598	0.112359
SFA_12_0_DODECANOIC_ACID_G_USDA	1.92063	0.165787	0.564903	1	0.208029	0.174822
TOTAL_SUGARS_G_USDA	1.78349	0.181721	0.584207	1	27.9437	23.2111
ZINC_MG_USDA	1.71683	0.190102	0.584207	1	3.49216	2.67085
SFA_16_0_HEXADECANOIC_ACID_G_USDA	1.65143	0.198765	0.584207	1	3.9859	3.21481
CAFFEINE_MG_USDA	1.65143	0.198765	0.584207	1	47.0158	66.2561
ENERGY_KCAL_USDA	1.61921	0.203202	0.584207	1	536.046	451.825
CALCIUM_MG_USDA	1.55571	0.212294	0.587554	1	265.771	231.067
MPED_DAIRY_CHEESE_USDA	1.46286	0.226476	0.587554	1	0.223315	0.179482
SFA_4_0_BUTANOIC_ACID_G_USDA	1.43254	0.23135	0.587554	1	0.176561	0.148796
MPED_DAIRY_MILK_USDA	1.43254	0.23135	0.587554	1	0.206298	0.155706
BETA_CRYPTOXANTHIN_MCG_USDA	1.40254	0.236299	0.587554	1	35.8905	35.669
NIACIN_MG_USDA	1.31444	0.251592	0.59073	1	6.29114	5.36836
SFA_6_0_HEXANOIC_ACID_G_USDA	1.31444	0.251592	0.59073	1	0.092584	0.0779558
MPED_FRUIT_CITMLB_USDA	1.28571	0.256839	0.59073	1	0.104897	0.122881
PROTEIN_G_USDA	1.22921	0.267561	0.600382	1	21.4699	16.9939
SELENIUM_MCG_USDA	1.17397	0.278587	0.60454	1	27.1661	22.0385
CARBOHYDRATE_G_USDA	1.12	0.289918	0.60454	1	59.7907	52.7471
MPED_M_SOY_USDA	1.09419	0.295544	0.60454	1	0.0111011	0.0260793
MPED_DAIRY_TOTAL_USDA	1.09349	0.295699	0.60454	1	0.462647	0.382339
MPED_LEGUMES_USDA	0.941128	0.331988	0.663976	1	0.039587	0.0285665
DIETARY_FIBER_G_USDA	0.892857	0.344704	0.673086	1	4.18004	4.51138
MPED_GRAIN_NWHL_USDA	0.869206	0.351175	0.673086	1	1.25322	1.04196
PFA_22_5_DOCOSAPENTAENOIC_ACID_G_USDA	0.808574	0.368542	0.67859	1	0.00394579	0.00418109
TOTAL_FAT_G_USDA	0.800159	0.371046	0.67859	1	22.1191	19.0873
CHOLESTEROL_MG_USDA	0.755714	0.384673	0.67859	1	73.8046	59.3669
IRON_MG_USDA	0.733968	0.3916	0.67859	1	4.13178	3.42496
TOTAL_MONOUNSATURATED_FATTY_ACIDS_G_USDA	0.71254	0.398602	0.67859	1	8.5882	7.5519
MFA_18_1_OCTADECENOIC_ACID_G_USDA	0.71254	0.398602	0.67859	1	7.99863	7.08497
VITAMIN_A_RAE_MCG_USDA	0.691429	0.405679	0.67859	1	180.484	208.801
RETINOL_MCG_USDA	0.63	0.427355	0.702084	1	116.35	102.061
THIAMIN_VITAMIN_B1_MG_USDA	0.571429	0.449692	0.713304	1	0.412732	0.351111
MPED_GRAIN_TOTAL_USDA	0.571429	0.449692	0.713304	1	1.43133	1.23622
PFA_18_2_OCTADECADIENOIC_ACID_G_USDA	0.515714	0.472676	0.736733	1	3.59117	3.31922
MFA_20_1_EICOSENOIC_ACID_G_USDA	0.497778	0.480478	0.736733	1	0.0688889	0.0662901
VITAMIN_B6_MG_USDA	0.445873	0.504301	0.748318	1	0.538794	0.471698
LUTEIN_ZEAXANTHIN_MCG_USDA	0.445873	0.504301	0.748318	1	680.26	821.567
TOTAL_POLYUNSATURATED_FATTY_ACIDS_G_USDA	0.412857	0.520523	0.748361	1	4.09137	3.81877
PHOSPHORUS_MG_USDA	0.396825	0.528733	0.748361	1	350.048	298.864
FOLIC_ACID_MCG_USDA	0.396825	0.528733	0.748361	1	44.9075	37.7918
RIBOFLAVIN_VITAMIN_B2_MG_USDA	0.335873	0.562221	0.783702	1	0.599508	0.556021
COPPER_MG_USDA	0.293492	0.587991	0.807391	1	0.366909	0.348967
MPED_M_NUTSD_USDA	0.266825	0.605469	0.819164	1	0.301706	0.37361
VITAMIN_K_MCG_USDA	0.194444	0.659243	0.877055	1	37.7966	42.495
MPED_VEGETABLE_OTHER_USDA	0.183492	0.668389	0.877055	1	0.129279	0.119495
FOOD_FOLATE_MCG_USDA	0.172857	0.677585	0.877055	1	62.766	64.0137
ALCOHOL_G_USDA	0.162706	0.686677	0.877055	1	2.99405	1.78647
PFA_18_3_OCTADECATRIENOIC_ACIG_G_USDA	0.15254	0.69612	0.877055	1	0.363514	0.381521
MPED_VEGETABLE_DRKGR_USDA	0.142857	0.705457	0.877055	1	0.0823238	0.0890326
MPED_VEGETABLE_TOTAL_USDA	0.124444	0.724263	0.88843	1	0.428795	0.414209
MPED_A_BEV_USDA	0.103373	0.747819	0.899026	1	0.213312	0.134728
MPED_M_FISH_LO_USDA	0.0992063	0.752784	0.899026	1	0.0919472	0.065533
MPED_DISCFAT_OIL_USDA	0.0914286	0.762369	0.899026	1	5.40536	6.0456
FOLATE_DFE_MCG_USDA	0.0839683	0.77199	0.899026	1	139.111	128.334
PFA_20_5_EICOSAPENTAENOIC_ACID_G_USDA	0.0576025	0.810326	0.909441	1	0.0104045	0.0137301
MPED_GRAIN_WHL_USDA	0.0573016	0.810813	0.909441	1	0.177439	0.194039
MFA_22_1_DOCOSENOIC_ACID_G_USDA	0.0514323	0.820589	0.909441	1	0.00740926	0.00935242
MPED_M_FISH_HI_USDA	0.0460581	0.83007	0.909441	1	0.0493924	0.0783466
VITAMIN_E_AS_ALPHA_TOCOPHEROL_MG_USDA	0.0406349	0.840244	0.909441	1	2.16945	2.27399
TOTAL_FOLATE_MCG_USDA	0.0406349	0.840244	0.909441	1	107.742	101.9
MPED_VEGETABLE_STARCY_USDA	0.0333791	0.855034	0.914687	1	0.0215039	0.0249061
MPED_M_EGG_USDA	0.015873	0.899741	0.951451	1	0.131998	0.126506
MAGNESIUM_MG_USDA	0.00777778	0.929724	0.97142	1	81.4018	79.6402
POTASSIUM_MG_USDA	0.00571429	0.939743	0.97142	1	734.541	701.521
PFA_22_6_DOCOSAHEXAENOIC_ACID_G_USDA	0.00194448	0.964828	0.980508	1	0.0193562	0.0238752
VITAMIN_C_MG_USDA	0.00142857	0.96985	0.980508	1	25.5731	23.6223
GRAMWT_G_USDA	nan	nan	1	nan	1000	1000
