# Supplementary material for: An exploration of Prevotella-rich microbiomes in HIV and men who have sex with men
Source: Microbiome. 2018 Nov 5;6:198. doi: 10.1186/s40168-018-0580-7 (PMC6219090; doi:10.1186/s40168-018-0580-7)
Supplement: Supplementary file 16 — Table S11. Linear modeling of diet and MSM results analysis to determine effect of diet differences on OTUs that differed between MSM and non-MSM/females. (XLSX 9 kb) [file 40168_2018_580_MOESM16_ESM.xlsx]

## Sheet: Sheet1
M0: OTU ~ MSM
M1: OTU ~ MSM + Fiber
M2: OTU ~ MSM + Meat
OTU	M0 P-value	M1 P-value	M2 P-value
4468891 Erysipelotrichaceae	0.009252	0.03189	0.01462
4479835 B. uniformis	1.283e-05	7.405e-05	7.716e-05
3931537 Clostridium	9.705e-06	6.449e-07	5.102e-05
1124237 Adlercreutzia sp.	0.00079	0.0003532	0.002272
357584 Desulfovibrio sp.	0.0002029	0.0009802	0.0002832
174509 E. biforme	0.0007134	0.002498	0.000142
4434117 E. biforme	7.505e-07	4.796e-06	1.985e-06
4482723 P. copri	8.29e-09	6.468e-08	1.403e-08
178387 P. copri	4.35e-05	0.0002131	0.000119
351880 Clostridiales	0.01776	0.04132	0.04699
