# Supplementary material for: An exploration of Prevotella-rich microbiomes in HIV and men who have sex with men
Source: Microbiome. 2018 Nov 5;6:198. doi: 10.1186/s40168-018-0580-7 (PMC6219090; doi:10.1186/s40168-018-0580-7)
Supplement: Supplementary file 17 — Table S12. The Dunn’s test statistic for OTUs identified to differ between MSM who are HIV-negative, HIV-positive untreated, and HIV-positive ART using the Kruskal-Wallis test in Table 3. (XLSX 11 kb) [file 40168_2018_580_MOESM17_ESM.xlsx]

## Sheet: Sheet1
MSM
	Comparison	Z	P.unadj	P.adj
No difference in HIV and significant reduction in ART treatment ( ⎺\ )
Fenollaria maddiliensis	HIV_neg-treated	2.48351	0.0130096	0.0195144
	HIV_neg-untreated	-1.23087	0.21837	0.21837
	treated-untreated	-3.92317	8.73908e-05	0.000262172
Peptoniphilus sp.	HIV_neg-treated	1.81781	0.069093	0.069093
	HIV_neg-untreated	-1.87516	0.0607702	0.0911552
	treated-untreated	-3.93454	8.33558e-05	0.000250067
Significant increase in HIV and significant reduction in ART treatment ( /\ )
Streptococcus sp.	HIV_neg-treated	1.05312	0.292287	0.292287
	HIV_neg-untreated	-3.1374	0.00170452	0.00255677
	treated-untreated	-4.5173	6.2634e-06	1.87902e-05
Fusobacterium equinum	HIV_neg-treated	0.48874	0.625026	0.625026
	HIV_neg-untreated	-2.98068	0.00287605	0.00431407
	treated-untreated	-3.75996	0.000169942	0.000509826
Turicibacter sanguinis	HIV_neg-treated	0.98454	0.32485	0.32485
	HIV_neg-untreated	-2.26325	0.0236201	0.0354302
	treated-untreated	-3.49227	0.000478926	0.00143678
Finegoldia magna	HIV_neg-treated	1.42634	0.153771	0.153771
	HIV_neg-untreated	-1.8781	0.0603669	0.0905503
	treated-untreated	-3.53104	0.000413935	0.00124181
Women
	Comparison	Z	P.unadj	P.adj
No difference in HIV and significant reduction in ART treatment ( ⎺\ )
Blautia luti	HIV_neg-treated	3.79583	0.000147151	0.000441453
	HIV_neg-untreated	0.263438	0.792213	0.792213
	treated-untreated	-1.79023	0.0734164	0.110125
Significant decrease in HIV and no change in ART treatment ( \_ )
Fusicatenibacter saccharivorans	HIV_neg-treated	3.9121	9.14971e-05	0.000274491
	HIV_neg-untreated	1.4108	0.158304	0.237456
	treated-untreated	-0.784552	0.432716	0.432716
